# Supplementary material for: RebL1 is required for macronuclear structure stability and gametogenesis in Tetrahymena thermophila
Source: Mar Life Sci Technol. 2024 Mar 26;6(2):183–97. doi: 10.1007/s42995-024-00219-z (PMC11136921; doi:10.1007/s42995-024-00219-z)
Supplement: Supplementary file 1 — Supplementary file1 (ZIP 8227 KB) [file 42995_2024_219_MOESM1_ESM.zip › 42995_2024_219_MOESM1_ESM/Table S3.xlsx]

## Sheet: Sheet1
Table S3 Mass spectrometry results of RebL1-HA in growh period
Accession: Protein login number.
Gene identifier: Gene ID in TGD database.
Protein name: Protein names in TGD database.
Description: Protein information description.
Peptides: The number of distinct peptide sequences in the protein group.
PSM: The total number of identified peptide sequences for the protein, including those redundantly identified.
Foldchange: PSM in the RebL1-HA divided by PSM in the controls plus small factor (0.1) to prevent division by 0.
Accession	Gene identifier	Protein name	Description	Coverage HA_1CL	# PSM HA_1CL	Coverage WTL	# PSM WTL	Foldchange
Q238S4	TTHERM_00450950	Sin3	Ubiquitin carboxyl-terminal hydrolase family protein OS=Tetrahymena thermophila (strain SB210) OX=312017 GN=TTHERM_00450950 PE=4 SV=2 - [Q238S4_TETTS]	36.02	84	0	0	840
Q22DB9	TTHERM_00992830	Rxt3	Histone deacetylation protein RXT3 OS=Tetrahymena thermophila (strain SB210) OX=312017 GN=TTHERM_00992830 PE=4 SV=2 - [Q22DB9_TETTS]	33.07	30	0	0	300
Q23DL5	TTHERM_00046760	Hat1	Histone acetyltransferase OS=Tetrahymena thermophila (strain SB210) OX=312017 GN=TTHERM_00046760 PE=3 SV=1 - [Q23DL5_TETTS]	41.42	29	0	0	290
W7XBN4	TTHERM_000647329	Thd1	Histone deacetylase OS=Tetrahymena thermophila (strain SB210) OX=312017 GN=TTHERM_000647329 PE=3 SV=1 - [W7XBN4_TETTS]	47.8	28	0	0	280
I7LV35	TTHERM_00476650	Pho23	PHD-finger protein OS=Tetrahymena thermophila (strain SB210) OX=312017 GN=TTHERM_00476650 PE=4 SV=1 - [I7LV35_TETTS]	46.18	18	0	0	180
I7MHL5	TTHERM_00538940	RPB1	DNA-directed RNA polymerase subunit OS=Tetrahymena thermophila (strain SB210) OX=312017 GN=TTHERM_00538940 PE=3 SV=2 - [I7MHL5_TETTS]	5.26	11	0	0	110
I7LZS3	TTHERM_00600110		Tudor domain protein OS=Tetrahymena thermophila (strain SB210) OX=312017 GN=TTHERM_00600110 PE=4 SV=1 - [I7LZS3_TETTS]	17.98	11	0	0	110
I7MKQ3	TTHERM_00591560	Lin9	DIRP family protein OS=Tetrahymena thermophila (strain SB210) OX=312017 GN=TTHERM_00591560 PE=4 SV=2 - [I7MKQ3_TETTS]	15.27	11	0	0	110
Q231H1	TTHERM_00429890		Nucleoplasmin protein OS=Tetrahymena thermophila (strain SB210) OX=312017 GN=TTHERM_00429890 PE=4 SV=3 - [Q231H1_TETTS]	22.7	10	0	0	100
I7MAY1	TTHERM_00688470	Dyh6	Dynein-1-alpha heavy chain, flagellar inner arm I1 complex protein OS=Tetrahymena thermophila (strain SB210) OX=312017 GN=TTHERM_00688470 PE=4 SV=1 - [I7MAY1_TETTS]	1.87	10	0	0	100
I7M910	TTHERM_00220990		Serine/Threonine kinase domain protein OS=Tetrahymena thermophila (strain SB210) OX=312017 GN=TTHERM_00220990 PE=3 SV=1 - [I7M910_TETTS]	19.1	10	0	0	100
I7M088	TTHERM_00420920	PHD	PHD-finger protein OS=Tetrahymena thermophila (strain SB210) OX=312017 GN=TTHERM_00420920 PE=4 SV=2 - [I7M088_TETTS]	17.25	9	0	0	90
I7MCU1	TTHERM_00584850		EF-hand protein OS=Tetrahymena thermophila (strain SB210) OX=312017 GN=TTHERM_00584850 PE=4 SV=1 - [I7MCU1_TETTS]	16.47	8	0	0	80
Q22GD1	TTHERM_00703920		EF-hand pair protein OS=Tetrahymena thermophila (strain SB210) OX=312017 GN=TTHERM_00703920 PE=4 SV=3 - [Q22GD1_TETTS]	13.94	8	0	0	80
Q23TZ6	TTHERM_00961910	RRP5	S1 RNA-binding domain protein OS=Tetrahymena thermophila (strain SB210) OX=312017 GN=TTHERM_00961910 PE=4 SV=1 - [Q23TZ6_TETTS]	3.83	8	0	0	80
Q22N16	TTHERM_00028580	Spt5	Transcription elongation factor spt5 OS=Tetrahymena thermophila (strain SB210) OX=312017 GN=TTHERM_00028580 PE=3 SV=1 - [Q22N16_TETTS]	10.28	7	0	0	70
Q22BP2	TTHERM_01093530		WD40 repeat protein OS=Tetrahymena thermophila (strain SB210) OX=312017 GN=TTHERM_01093530 PE=4 SV=2 - [Q22BP2_TETTS]	5.41	7	0	0	70
Q22CH1	TTHERM_01044370		Tetratricopeptide repeat protein OS=Tetrahymena thermophila (strain SB210) OX=312017 GN= PE=4 SV=1 - [Q22CH1_TETTS]	11.13	7	0	0	70
Q23D60	TTHERM_00049310	Chd3	SNF2 family amine-terminal protein OS=Tetrahymena thermophila (strain SB210) OX=312017 GN=TTHERM_00049310 PE=4 SV=3 - [Q23D60_TETTS]	4.31	6	0	0	60
I7M6Z4	TTHERM_00069420	MCM5	DNA helicase OS=Tetrahymena thermophila (strain SB210) OX=312017 GN=TTHERM_00069420 PE=3 SV=1 - [I7M6Z4_TETTS]	10.41	6	0	0	60
Q24BB2	TTHERM_01299650	Top1	DNA topoisomerase I OS=Tetrahymena thermophila (strain SB210) OX=312017 GN=TTHERM_01299650 PE=3 SV=2 - [Q24BB2_TETTS]	7.77	6	0	0	60
I7MFV5	TTHERM_00691100		Uncharacterized protein OS=Tetrahymena thermophila (strain SB210) OX=312017 GN=TTHERM_00691100 PE=4 SV=1 - [I7MFV5_TETTS]	27.52	6	0	0	60
Q22KG8	TTHERM_00313130		BNR/Asp-box protein OS=Tetrahymena thermophila (strain SB210) OX=312017 GN=TTHERM_00313130 PE=4 SV=2 - [Q22KG8_TETTS]	8.49	6	0	0	60
I7M491	TTHERM_00780580	Cyc16	Amine-terminal domain cyclin OS=Tetrahymena thermophila (strain SB210) OX=312017 GN=TTHERM_00780580 PE=4 SV=1 - [I7M491_TETTS]	16.34	5	0	0	50
I7MFR4	TTHERM_00408760		Ubiquitin carboxyl-terminal hydrolase OS=Tetrahymena thermophila (strain SB210) OX=312017 GN=TTHERM_00408760 PE=3 SV=1 - [I7MFR4_TETTS]	7.05	5	0	0	50
I7MH00	TTHERM_00558640	Dyh16	Dynein heavy chain 1, axonemal protein OS=Tetrahymena thermophila (strain SB210) OX=312017 GN=TTHERM_00558640 PE=4 SV=2 - [I7MH00_TETTS]	1.36	5	0	0	50
Q23AY3	TTHERM_00653940		Eukaryotic translation initiation factor 3 subunit H OS=Tetrahymena thermophila (strain SB210) OX=312017 GN=TTHERM_00653940 PE=3 SV=2 - [Q23AY3_TETTS]	15.44	5	0	0	50
Q23AP3	TTHERM_00772060		Eukaryotic translation initiation factor 5B OS=Tetrahymena thermophila (strain SB210) OX=312017 GN=TTHERM_00772060 PE=4 SV=1 - [Q23AP3_TETTS]	3.64	5	0	0	50
Q22E03	TTHERM_00925560	Snf12	SWIB/MDM2 domain protein OS=Tetrahymena thermophila (strain SB210) OX=312017 GN=TTHERM_00925560 PE=4 SV=1 - [Q22E03_TETTS]	6.17	5	0	0	50
A4VDR4	TTHERM_00193849	Rpb3	Conjugation stage-specific protein OS=Tetrahymena thermophila (strain SB210) OX=312017 GN=TTHERM_00193849 PE=3 SV=1 - [A4VDR4_TETTS]	20.97	5	0	0	50
Q24BA4	TTHERM_01299730		Condensin complex subunit 2 OS=Tetrahymena thermophila (strain SB210) OX=312017 GN=TTHERM_01299730 PE=3 SV=3 - [Q24BA4_TETTS]	5.82	5	0	0	50
Q23AD3	TTHERM_00426260		Uncharacterized protein OS=Tetrahymena thermophila (strain SB210) OX=312017 GN=TTHERM_00426260 PE=4 SV=3 - [Q23AD3_TETTS]	10.84	5	0	0	50
Q22P29	TTHERM_00415640		Alpha/beta fold hydrolase OS=Tetrahymena thermophila (strain SB210) OX=312017 GN=TTHERM_00415640 PE=4 SV=1 - [Q22P29_TETTS]	19.43	5	0	0	50
I7MG84	TTHERM_00318820		DnaJ carboxy-terminal domain protein OS=Tetrahymena thermophila (strain SB210) OX=312017 GN=TTHERM_00318820 PE=3 SV=1 - [I7MG84_TETTS]	15.12	5	0	0	50
Q24CC5	TTHERM_01079260		ATP-dependent metalloprotease FtsH OS=Tetrahymena thermophila (strain SB210) OX=312017 GN=TTHERM_01079260 PE=3 SV=2 - [Q24CC5_TETTS]	12.62	5	0	0	50
Q241C2	TTHERM_01245640	Brg1	HSA protein OS=Tetrahymena thermophila (strain SB210) OX=312017 GN=TTHERM_01245640 PE=4 SV=2 - [Q241C2_TETTS]	5.21	5	0	0	50
Q22R76	TTHERM_00024050	Elp1	Elongator complex protein 1 OS=Tetrahymena thermophila (strain SB210) OX=312017 GN=TTHERM_00024050 PE=3 SV=2 - [Q22R76_TETTS]	3.57	5	0	0	50
I7M7K4	TTHERM_00406670		Peptidase family S49 protein OS=Tetrahymena thermophila (strain SB210) OX=312017 GN=TTHERM_00406670 PE=4 SV=2 - [I7M7K4_TETTS]	28.01	5	0	0	50
Q23EW9	TTHERM_00644610		Transmembrane protein, putative OS=Tetrahymena thermophila (strain SB210) OX=312017 GN=TTHERM_00644610 PE=4 SV=2 - [Q23EW9_TETTS]	20.91	5	0	0	50
W7X5P5	TTHERM_000522479		Transmembrane protein, putative OS=Tetrahymena thermophila (strain SB210) OX=312017 GN=TTHERM_000522479 PE=4 SV=1 - [W7X5P5_TETTS]	13.83	5	0	0	50
I7LTE6	TTHERM_00530620		Phosphatidylinositol 3-and 4-kinase family protein, putative OS=Tetrahymena thermophila (strain SB210) OX=312017 GN=TTHERM_00530620 PE=4 SV=1 - [I7LTE6_TETTS]	12.94	5	0	0	50
I7M141	TTHERM_00522620		Transmembrane protein OS=Tetrahymena thermophila (strain SB210) OX=312017 GN=TTHERM_00522620 PE=3 SV=1 - [I7M141_TETTS]	9.8	5	0	0	50
I7MF62	TTHERM_00133640		WD domain, G-beta repeat protein OS=Tetrahymena thermophila (strain SB210) OX=312017 GN=TTHERM_00133640 PE=4 SV=1 - [I7MF62_TETTS]	9.11	5	0	0	50
Q23BX5	TTHERM_00227070	Jinn1	Uncharacterized protein OS=Tetrahymena thermophila (strain SB210) OX=312017 GN=TTHERM_00227070 PE=4 SV=4 - [Q23BX5_TETTS]	4.85	5	0	0	50
I7LTL7	TTHERM_00442270		MIZ zinc finger protein OS=Tetrahymena thermophila (strain SB210) OX=312017 GN=TTHERM_00442270 PE=4 SV=2 - [I7LTL7_TETTS]	3.18	4	0	0	40
Q22VW2	TTHERM_00161720		Zinc finger protein OS=Tetrahymena thermophila (strain SB210) OX=312017 GN=TTHERM_00161720 PE=4 SV=2 - [Q22VW2_TETTS]	1.24	4	0	0	40
W7XDP3	TTHERM_001151438		Dynein heavy chain 1, axonemal protein OS=Tetrahymena thermophila (strain SB210) OX=312017 GN=TTHERM_001151438 PE=4 SV=1 - [W7XDP3_TETTS]	1.28	4	0	0	40
I7MD65	TTHERM_00419800		SIT4 phosphatase-associated protein OS=Tetrahymena thermophila (strain SB210) OX=312017 GN=TTHERM_00419800 PE=3 SV=2 - [I7MD65_TETTS]	5.41	4	0	0	40
I7M6L0	TTHERM_00471830		Ubiquitin interaction motif protein OS=Tetrahymena thermophila (strain SB210) OX=312017 GN=TTHERM_00471830 PE=3 SV=1 - [I7M6L0_TETTS]	15.31	4	0	0	40
I7MMT2	TTHERM_00688340		SF-assemblin/beta giardin protein OS=Tetrahymena thermophila (strain SB210) OX=312017 GN=TTHERM_00688340 PE=3 SV=2 - [I7MMT2_TETTS]	18	4	0	0	40
Q22W51	TTHERM_00160810		FAD/FMN-binding family oxidoreductase OS=Tetrahymena thermophila (strain SB210) OX=312017 GN=TTHERM_00160810 PE=4 SV=2 - [Q22W51_TETTS]	10.2	4	0	0	40
I7M8Z8	TTHERM_00219350		EF hand protein OS=Tetrahymena thermophila (strain SB210) OX=312017 GN=TTHERM_00219350 PE=4 SV=2 - [I7M8Z8_TETTS]	10.88	4	0	0	40
Q234Z9	TTHERM_00095500		CCR4-NOT transcription complex subunit 1 OS=Tetrahymena thermophila (strain SB210) OX=312017 GN=TTHERM_00095500 PE=4 SV=2 - [Q234Z9_TETTS]	2.03	4	0	0	40
Q22WD0	TTHERM_00158040		Ran-binding protein 2, Ran-binding domain protein OS=Tetrahymena thermophila (strain SB210) OX=312017 GN=TTHERM_00158040 PE=4 SV=1 - [Q22WD0_TETTS]	15.68	4	0	0	40
I7LWA5	TTHERM_00148750		Adenylate kinase domain protein OS=Tetrahymena thermophila (strain SB210) OX=312017 GN=TTHERM_00148750 PE=4 SV=2 - [I7LWA5_TETTS]	1.9	4	0	0	40
Q22F12	TTHERM_00821980		Dynein heavy chain 1, axonemal protein OS=Tetrahymena thermophila (strain SB210) OX=312017 GN=TTHERM_00821980 PE=4 SV=2 - [Q22F12_TETTS]	1.21	4	0	0	40
Q246A9	TTHERM_00243900		ARID/bright DNA-binding domain protein OS=Tetrahymena thermophila (strain SB210) OX=312017 GN=TTHERM_00243900 PE=4 SV=2 - [Q246A9_TETTS]	7.83	4	0	0	40
I7MG76	TTHERM_00317470		Uncharacterized protein OS=Tetrahymena thermophila (strain SB210) OX=312017 GN=TTHERM_00317470 PE=4 SV=1 - [I7MG76_TETTS]	5.92	4	0	0	40
Q23KF5	TTHERM_00193800		Type III restriction enzyme, res subunit family protein OS=Tetrahymena thermophila (strain SB210) OX=312017 GN=TTHERM_00193800 PE=4 SV=2 - [Q23KF5_TETTS]	1.82	4	0	0	40
Q22YW8	TTHERM_00121030		Macro domain protein OS=Tetrahymena thermophila (strain SB210) OX=312017 GN=TTHERM_00121030 PE=4 SV=1 - [Q22YW8_TETTS]	16.85	4	0	0	40
Q22W57	TTHERM_00160750		SelR domain protein OS=Tetrahymena thermophila (strain SB210) OX=312017 GN=TTHERM_00160750 PE=1 SV=2 - [Q22W57_TETTS]	15.48	4	0	0	40
Q22HD8	TTHERM_00637650		Elongator complex protein 3 OS=Tetrahymena thermophila (strain SB210) OX=312017 GN=TTHERM_00637650 PE=3 SV=3 - [Q22HD8_TETTS]	7.38	4	0	0	40
I7M742	TTHERM_00372530		V-type proton ATPase subunit a OS=Tetrahymena thermophila (strain SB210) OX=312017 GN=TTHERM_00372530 PE=3 SV=2 - [I7M742_TETTS]	4.55	4	0	0	40
Q24FG4	TTHERM_00864990		Probable UDP-N-acetylglucosamine--peptide N-acetylglucosaminyltransferase SPINDLY OS=Tetrahymena thermophila (strain SB210) OX=312017 GN=TTHERM_00864990 PE=4 SV=1 - [Q24FG4_TETTS]	3.39	4	0	0	40
Q22E47	TTHERM_00895800		Ubiquitin carboxy-terminal hydrolase OS=Tetrahymena thermophila (strain SB210) OX=312017 GN=TTHERM_00895800 PE=4 SV=2 - [Q22E47_TETTS]	1.61	4	0	0	40
Q23D87	TTHERM_00049040		Transmembrane protein, putative OS=Tetrahymena thermophila (strain SB210) OX=312017 GN=TTHERM_00049040 PE=4 SV=1 - [Q23D87_TETTS]	21.97	4	0	0	40
Q24D93	TTHERM_01041920		Small guanosine triphosphatase family Ras family protein OS=Tetrahymena thermophila (strain SB210) OX=312017 GN=TTHERM_01041920 PE=4 SV=1 - [Q24D93_TETTS]	21.62	4	0	0	40
I7M2H5	TTHERM_00220740		Carrier protein OS=Tetrahymena thermophila (strain SB210) OX=312017 GN=TTHERM_00220740 PE=3 SV=1 - [I7M2H5_TETTS]	17.98	4	0	0	40
I7LVB1	TTHERM_00439360		Transmembrane protein, putative OS=Tetrahymena thermophila (strain SB210) OX=312017 GN=TTHERM_00439360 PE=4 SV=1 - [I7LVB1_TETTS]	13.01	4	0	0	40
I7M2K0	TTHERM_00411540		SURF1-like protein OS=Tetrahymena thermophila (strain SB210) OX=312017 GN=TTHERM_00411540 PE=3 SV=1 - [I7M2K0_TETTS]	12.29	4	0	0	40
I7M6F2	TTHERM_00530540		Peroxin-7 OS=Tetrahymena thermophila (strain SB210) OX=312017 GN=TTHERM_00530540 PE=3 SV=1 - [I7M6F2_TETTS]	12.07	4	0	0	40
I7M653	TTHERM_00716050		Coproporphyrinogen oxidase OS=Tetrahymena thermophila (strain SB210) OX=312017 GN=TTHERM_00716050 PE=3 SV=1 - [I7M653_TETTS]	11.83	4	0	0	40
I7LZL3	TTHERM_00723310		Uncharacterized protein OS=Tetrahymena thermophila (strain SB210) OX=312017 GN=TTHERM_00723310 PE=4 SV=1 - [I7LZL3_TETTS]	11.61	4	0	0	40
Q23FI1	TTHERM_00377370		Uncharacterized protein OS=Tetrahymena thermophila (strain SB210) OX=312017 GN=TTHERM_00377370 PE=4 SV=1 - [Q23FI1_TETTS]	10.73	4	0	0	40
I7MG04	TTHERM_00310230		Tetratricopeptide repeat protein OS=Tetrahymena thermophila (strain SB210) OX=312017 GN=TTHERM_00310230 PE=4 SV=1 - [I7MG04_TETTS]	10.71	4	0	0	40
I7M673	TTHERM_00691810		Methionine--tRNA ligase OS=Tetrahymena thermophila (strain SB210) OX=312017 GN=TTHERM_00691810 PE=3 SV=2 - [I7M673_TETTS]	8.27	4	0	0	40
Q22TT1	TTHERM_00965360		DnaJ domain protein OS=Tetrahymena thermophila (strain SB210) OX=312017 GN=TTHERM_00965360 PE=4 SV=3 - [Q22TT1_TETTS]	9.25	4	0	0	40
Q233H7	TTHERM_00392720		SPFH domain/band 7 family protein OS=Tetrahymena thermophila (strain SB210) OX=312017 GN=TTHERM_00392720 PE=4 SV=1 - [Q233H7_TETTS]	9.09	4	0	0	40
Q24FB1	TTHERM_01008630		Squalene-tetrahymanol cyclase OS=Tetrahymena thermophila (strain SB210) OX=312017 GN=TTHERM_01008630 PE=4 SV=2 - [Q24FB1_TETTS]	8.7	4	0	0	40
I7MHD0	TTHERM_00059240		Cell division cycle-like protein, putative OS=Tetrahymena thermophila (strain SB210) OX=312017 GN=TTHERM_00059240 PE=3 SV=2 - [I7MHD0_TETTS]	8.37	4	0	0	40
I7M7P6	TTHERM_00519810		Inositol-3-phosphate synthase OS=Tetrahymena thermophila (strain SB210) OX=312017 GN=TTHERM_00519810 PE=3 SV=2 - [I7M7P6_TETTS]	8.32	4	0	0	40
Q22Y79	TTHERM_00354920		Amidase OS=Tetrahymena thermophila (strain SB210) OX=312017 GN=TTHERM_00354920 PE=4 SV=2 - [Q22Y79_TETTS]	7.85	4	0	0	40
I7MEA9	TTHERM_00125460		Monothiol glutaredoxin-S11 protein OS=Tetrahymena thermophila (strain SB210) OX=312017 GN=TTHERM_00125460 PE=4 SV=1 - [I7MEA9_TETTS]	7.66	4	0	0	40
Q23R24	TTHERM_00850590		Uncharacterized protein OS=Tetrahymena thermophila (strain SB210) OX=312017 GN=TTHERM_00850590 PE=4 SV=2 - [Q23R24_TETTS]	7.07	4	0	0	40
I7LU43	TTHERM_00375010		AMP-binding enzyme family protein OS=Tetrahymena thermophila (strain SB210) OX=312017 GN=TTHERM_00375010 PE=4 SV=1 - [I7LU43_TETTS]	6.73	4	0	0	40
Q22E46	TTHERM_00895810		Thioredoxin OS=Tetrahymena thermophila (strain SB210) OX=312017 GN=TTHERM_00895810 PE=4 SV=3 - [Q22E46_TETTS]	5.87	4	0	0	40
I7M9B6	TTHERM_00148870		Transmembrane protein, putative OS=Tetrahymena thermophila (strain SB210) OX=312017 GN=TTHERM_00148870 PE=4 SV=2 - [I7M9B6_TETTS]	4.41	4	0	0	40
I7M813	TTHERM_00190810		LBP/BPI/CETP family, carboxy-terminal domain protein OS=Tetrahymena thermophila (strain SB210) OX=312017 GN=TTHERM_00190810 PE=4 SV=1 - [I7M813_TETTS]	3.95	4	0	0	40
Q22RB7	TTHERM_00019680		FYVE zinc finger protein OS=Tetrahymena thermophila (strain SB210) OX=312017 GN=TTHERM_00019680 PE=4 SV=2 - [Q22RB7_TETTS]	3.01	4	0	0	40
Q236N3	TTHERM_00085650		DNA-directed RNA polymerase subunit beta OS=Tetrahymena thermophila (strain SB210) OX=312017 GN=TTHERM_00085650 PE=3 SV=1 - [Q236N3_TETTS]	2.89	4	0	0	40
I7LVX1	TTHERM_00218390		HECT domain ubiquitin transferase OS=Tetrahymena thermophila (strain SB210) OX=312017 GN=TTHERM_00218390 PE=4 SV=2 - [I7LVX1_TETTS]	0.72	4	0	0	40
Q22BP0	TTHERM_01093550		Zinc knuckle protein OS=Tetrahymena thermophila (strain SB210) OX=312017 GN=TTHERM_01093550 PE=4 SV=2 - [Q22BP0_TETTS]	1.46	3	0	0	30
I7MLZ8	TTHERM_00474520		Transmembrane protein, putative OS=Tetrahymena thermophila (strain SB210) OX=312017 GN=TTHERM_00474520 PE=4 SV=1 - [I7MLZ8_TETTS]	2.42	3	0	0	30
I7MFR0	TTHERM_00723290		Sm protein B domain protein OS=Tetrahymena thermophila (strain SB210) OX=312017 GN=TTHERM_00723290 PE=4 SV=1 - [I7MFR0_TETTS]	26.42	3	0	0	30
I7MFP3	TTHERM_00220750		DEAD-box ATP-dependent RNA helicase OS=Tetrahymena thermophila (strain SB210) OX=312017 GN=TTHERM_00220750 PE=4 SV=1 - [I7MFP3_TETTS]	8.33	3	0	0	30
Q24I45	TTHERM_00569290		DEAD/DEAH-box helicase OS=Tetrahymena thermophila (strain SB210) OX=312017 GN=TTHERM_00569290 PE=3 SV=3 - [Q24I45_TETTS]	4.08	3	0	0	30
Q22TR5	TTHERM_00966510		Zinc carboxypeptidase family protein OS=Tetrahymena thermophila (strain SB210) OX=312017 GN=TTHERM_00966510 PE=4 SV=2 - [Q22TR5_TETTS]	4.77	3	0	0	30
Q235L5	TTHERM_01031040		Importin-beta amine-terminal domain protein OS=Tetrahymena thermophila (strain SB210) OX=312017 GN=TTHERM_01031040 PE=4 SV=1 - [Q235L5_TETTS]	3.42	3	0	0	30
Q22KJ9	TTHERM_00312820		KdD6, putative OS=Tetrahymena thermophila (strain SB210) OX=312017 GN=TTHERM_00312820 PE=4 SV=2 - [Q22KJ9_TETTS]	11.37	3	0	0	30
Q23ML3	TTHERM_01046840		Threonine dehydratase OS=Tetrahymena thermophila (strain SB210) OX=312017 GN=TTHERM_01046840 PE=3 SV=1 - [Q23ML3_TETTS]	8.19	3	0	0	30
I7MI96	TTHERM_00146220		Uncharacterized protein OS=Tetrahymena thermophila (strain SB210) OX=312017 GN=TTHERM_00146220 PE=4 SV=2 - [I7MI96_TETTS]	6.12	3	0	0	30
Q22MZ6	TTHERM_00028780		Uncharacterized protein OS=Tetrahymena thermophila (strain SB210) OX=312017 GN=TTHERM_00028780 PE=4 SV=1 - [Q22MZ6_TETTS]	3.36	3	0	0	30
I7LT53	TTHERM_00691150		Ubiquitin carboxy-terminal hydrolase OS=Tetrahymena thermophila (strain SB210) OX=312017 GN=TTHERM_00691150 PE=4 SV=2 - [I7LT53_TETTS]	0.98	3	0	0	30
Q22GH5	TTHERM_00703480		Transmembrane protein, putative OS=Tetrahymena thermophila (strain SB210) OX=312017 GN=TTHERM_00703480 PE=4 SV=1 - [Q22GH5_TETTS]	37.84	3	0	0	30
Q23S01	TTHERM_00626980		Transmembrane protein, putative OS=Tetrahymena thermophila (strain SB210) OX=312017 GN=TTHERM_00626980 PE=4 SV=1 - [Q23S01_TETTS]	31.07	3	0	0	30
Q22A40	TTHERM_01289010		Serine/threonine-protein phosphatase OS=Tetrahymena thermophila (strain SB210) OX=312017 GN=TTHERM_01289010 PE=3 SV=1 - [Q22A40_TETTS]	11.84	3	0	0	30
W7XEF8	TTHERM_000863829		Transmembrane protein, putative OS=Tetrahymena thermophila (strain SB210) OX=312017 GN=TTHERM_000863829 PE=4 SV=1 - [W7XEF8_TETTS]	13.45	3	0	0	30
Q23I97	TTHERM_01251240		Serine/Threonine kinase domain protein OS=Tetrahymena thermophila (strain SB210) OX=312017 GN=TTHERM_01251240 PE=4 SV=2 - [Q23I97_TETTS]	4.15	3	0	0	30
Q24C16	TTHERM_00697600		Zinc finger, C2H2 type family protein OS=Tetrahymena thermophila (strain SB210) OX=312017 GN=TTHERM_00697600 PE=4 SV=2 - [Q24C16_TETTS]	4.89	3	0	0	30
Q23ZH7	TTHERM_00785870		Uncharacterized protein OS=Tetrahymena thermophila (strain SB210) OX=312017 GN=TTHERM_00785870 PE=1 SV=1 - [Q23ZH7_TETTS]	23.87	3	0	0	30
Q23FA1	TTHERM_00382130		Integral membrane protein OS=Tetrahymena thermophila (strain SB210) OX=312017 GN=TTHERM_00382130 PE=3 SV=2 - [Q23FA1_TETTS]	21.05	3	0	0	30
Q23PT8	TTHERM_00463450		Serine hydroxymethyltransferase OS=Tetrahymena thermophila (strain SB210) OX=312017 GN=TTHERM_00463450 PE=3 SV=1 - [Q23PT8_TETTS]	7.8	3	0	0	30
I7LXR0	TTHERM_00780500		Pam16 protein OS=Tetrahymena thermophila (strain SB210) OX=312017 GN=TTHERM_00780500 PE=3 SV=2 - [I7LXR0_TETTS]	9.35	3	0	0	30
W7XHC8	TTHERM_000530789		Protein transporter Sec61 alpha subunit OS=Tetrahymena thermophila (strain SB210) OX=312017 GN=TTHERM_000530789 PE=3 SV=1 - [W7XHC8_TETTS]	6.49	3	0	0	30
Q22EB9	TTHERM_00835090		Zinc carboxypeptidase family protein OS=Tetrahymena thermophila (strain SB210) OX=312017 GN=TTHERM_00835090 PE=4 SV=2 - [Q22EB9_TETTS]	4.77	3	0	0	30
Q233J1	TTHERM_00391590		SUMO-activating enzyme subunit OS=Tetrahymena thermophila (strain SB210) OX=312017 GN=TTHERM_00391590 PE=3 SV=1 - [Q233J1_TETTS]	3.5	3	0	0	30
I7M4Q8	TTHERM_00527110		Importin-beta amine-terminal domain protein OS=Tetrahymena thermophila (strain SB210) OX=312017 GN=TTHERM_00527110 PE=4 SV=2 - [I7M4Q8_TETTS]	4.07	3	0	0	30
Q23CX6	TTHERM_00052140		Uncharacterized protein OS=Tetrahymena thermophila (strain SB210) OX=312017 GN=TTHERM_00052140 PE=4 SV=2 - [Q23CX6_TETTS]	3.62	3	0	0	30
I7MAK8	TTHERM_00467390		BNR/Asp-box protein OS=Tetrahymena thermophila (strain SB210) OX=312017 GN=TTHERM_00467390 PE=4 SV=2 - [I7MAK8_TETTS]	3.27	3	0	0	30
Q22YA0	TTHERM_00354710		Uncharacterized protein OS=Tetrahymena thermophila (strain SB210) OX=312017 GN=TTHERM_00354710 PE=3 SV=1 - [Q22YA0_TETTS]	2.21	3	0	0	30
Q22T55	TTHERM_00185570		Transmembrane protein, putative OS=Tetrahymena thermophila (strain SB210) OX=312017 GN=TTHERM_00185570 PE=4 SV=2 - [Q22T55_TETTS]	27.43	3	0	0	30
I7M7K1	TTHERM_00405520		Taurine catabolism dioxygenase, TauD/TfdA family protein OS=Tetrahymena thermophila (strain SB210) OX=312017 GN=TTHERM_00405520 PE=4 SV=2 - [I7M7K1_TETTS]	12.96	3	0	0	30
I7M6X2	TTHERM_00059350		Superoxide dismutase [Cu-Zn] protein OS=Tetrahymena thermophila (strain SB210) OX=312017 GN=TTHERM_00059350 PE=4 SV=2 - [I7M6X2_TETTS]	15.95	3	0	0	30
Q22TT0	TTHERM_00965370		COX assembly mitochondrial protein OS=Tetrahymena thermophila (strain SB210) OX=312017 GN=TTHERM_00965370 PE=3 SV=1 - [Q22TT0_TETTS]	15.76	3	0	0	30
Q22BW5	TTHERM_01083030		Transmembrane protein, putative OS=Tetrahymena thermophila (strain SB210) OX=312017 GN=TTHERM_01083030 PE=4 SV=1 - [Q22BW5_TETTS]	15	3	0	0	30
I7M154	TTHERM_00509030		Cytochrome C class I protein OS=Tetrahymena thermophila (strain SB210) OX=312017 GN=TTHERM_00509030 PE=3 SV=2 - [I7M154_TETTS]	10.88	3	0	0	30
I7MA92	TTHERM_00456800		VMA21-like domain protein OS=Tetrahymena thermophila (strain SB210) OX=312017 GN=TTHERM_00456800 PE=4 SV=2 - [I7MA92_TETTS]	10.51	3	0	0	30
I7M970	TTHERM_00310820		Carrier protein OS=Tetrahymena thermophila (strain SB210) OX=312017 GN=TTHERM_00310820 PE=3 SV=2 - [I7M970_TETTS]	9.55	3	0	0	30
I7ML94	TTHERM_00151270		2-oxoglutarate/malate carrier protein OS=Tetrahymena thermophila (strain SB210) OX=312017 GN=TTHERM_00151270 PE=3 SV=2 - [I7ML94_TETTS]	9.36	3	0	0	30
Q247W7	TTHERM_00534010		Zinc finger C-x8-C-x5-C-x3-H type protein OS=Tetrahymena thermophila (strain SB210) OX=312017 GN=TTHERM_00534010 PE=4 SV=4 - [Q247W7_TETTS]	8.93	3	0	0	30
Q22NX2	TTHERM_00418230		Oxidoreductase, short chain dehydrogenase/reductase family protein OS=Tetrahymena thermophila (strain SB210) OX=312017 GN=TTHERM_00418230 PE=3 SV=1 - [Q22NX2_TETTS]	8.64	3	0	0	30
I7M3H3	TTHERM_00446310		Ribosome biogenesis protein NSA2 homolog OS=Tetrahymena thermophila (strain SB210) OX=312017 GN=TTHERM_00446310 PE=3 SV=1 - [I7M3H3_TETTS]	8.49	3	0	0	30
Q23DI0	TTHERM_00047110		Dolichyl-phosphate beta-glucosyltransferase OS=Tetrahymena thermophila (strain SB210) OX=312017 GN=TTHERM_00047110 PE=3 SV=3 - [Q23DI0_TETTS]	8.46	3	0	0	30
I7MCD4	TTHERM_00947420		Uncharacterized protein OS=Tetrahymena thermophila (strain SB210) OX=312017 GN=TTHERM_00947420 PE=4 SV=1 - [I7MCD4_TETTS]	8.38	3	0	0	30
Q22S35	TTHERM_00010970		Tetratricopeptide repeat protein OS=Tetrahymena thermophila (strain SB210) OX=312017 GN=TTHERM_00010970 PE=4 SV=1 - [Q22S35_TETTS]	6.75	3	0	0	30
Q22HD3	TTHERM_00637700		Monooxygenase family protein OS=Tetrahymena thermophila (strain SB210) OX=312017 GN=TTHERM_00637700 PE=4 SV=1 - [Q22HD3_TETTS]	6.44	3	0	0	30
Q22MU7	TTHERM_00030260		Divergent AAA domain protein OS=Tetrahymena thermophila (strain SB210) OX=312017 GN=TTHERM_00030260 PE=4 SV=1 - [Q22MU7_TETTS]	6	3	0	0	30
Q22ZC0	TTHERM_00112510		Pre-mRNA-splicing factor ATP-dependent RNA helicase DHX16, putative OS=Tetrahymena thermophila (strain SB210) OX=312017 GN=TTHERM_00112510 PE=4 SV=1 - [Q22ZC0_TETTS]	5.29	3	0	0	30
I7M2E9	TTHERM_00218320		Dynamin central region family protein OS=Tetrahymena thermophila (strain SB210) OX=312017 GN=TTHERM_00218320 PE=3 SV=1 - [I7M2E9_TETTS]	5.19	3	0	0	30
I7M0Y3	TTHERM_00295470		Uncharacterized protein OS=Tetrahymena thermophila (strain SB210) OX=312017 GN=TTHERM_00295470 PE=4 SV=2 - [I7M0Y3_TETTS]	4.62	3	0	0	30
I7M0W0	TTHERM_00146450		Oxalate/formate antiporter OS=Tetrahymena thermophila (strain SB210) OX=312017 GN=TTHERM_00146450 PE=4 SV=2 - [I7M0W0_TETTS]	4.44	3	0	0	30
Q241S5	TTHERM_00630100		Monooxygenase FAD-binding protein OS=Tetrahymena thermophila (strain SB210) OX=312017 GN=TTHERM_00630100 PE=4 SV=1 - [Q241S5_TETTS]	4.35	3	0	0	30
Q22P17	TTHERM_00415780		Serine/Threonine kinase domain protein OS=Tetrahymena thermophila (strain SB210) OX=312017 GN=TTHERM_00415780 PE=4 SV=3 - [Q22P17_TETTS]	3.99	3	0	0	30
Q22HF4	TTHERM_00637490		NOL1/NOP2/sun family RNA methylase, putative OS=Tetrahymena thermophila (strain SB210) OX=312017 GN=TTHERM_00637490 PE=3 SV=2 - [Q22HF4_TETTS]	3.95	3	0	0	30
Q246D1	TTHERM_00243670		Peptidase S9A prolyl oligopeptidase domain protein beta-propeller OS=Tetrahymena thermophila (strain SB210) OX=312017 GN=TTHERM_00243670 PE=3 SV=2 - [Q246D1_TETTS]	3.56	3	0	0	30
Q239M6	TTHERM_01119540		DNA-directed RNA polymerase OS=Tetrahymena thermophila (strain SB210) OX=312017 GN=TTHERM_01119540 PE=3 SV=2 - [Q239M6_TETTS]	2.68	3	0	0	30
I7M631	TTHERM_00722940		Kinase domain protein OS=Tetrahymena thermophila (strain SB210) OX=312017 GN=TTHERM_00722940 PE=4 SV=2 - [I7M631_TETTS]	1.45	3	0	0	30
I7ML74	TTHERM_00149190		Ubiquitin-activating enzyme E1 OS=Tetrahymena thermophila (strain SB210) OX=312017 GN=TTHERM_00149190 PE=3 SV=2 - [I7ML74_TETTS]	3.7	21	0.21	1	21
Q231A6	TTHERM_00433520		Copper-induced metallothionein OS=Tetrahymena thermophila (strain SB210) OX=312017 GN=TTHERM_00433520 PE=4 SV=1 - [Q231A6_TETTS]	22.22	2	0	0	20
W7XAD3	TTHERM_00011740		DNA replication licensing factor MCM7 OS=Tetrahymena thermophila (strain SB210) OX=312017 GN=MCM7 PE=3 SV=1 - [W7XAD3_TETTS]	2.53	2	0	0	20
I7MCU7	TTHERM_00585170		Dentin sialophosphoprotein, putative OS=Tetrahymena thermophila (strain SB210) OX=312017 GN=TTHERM_00585170 PE=4 SV=2 - [I7MCU7_TETTS]	3.74	2	0	0	20
I7LWU7	TTHERM_00492460		Ku70/Ku80 beta-barrel domain protein OS=Tetrahymena thermophila (strain SB210) OX=312017 GN=TTHERM_00492460 PE=3 SV=1 - [I7LWU7_TETTS]	2.64	2	0	0	20
Q23G84	TTHERM_00075810		Uncharacterized protein OS=Tetrahymena thermophila (strain SB210) OX=312017 GN=TTHERM_00075810 PE=4 SV=3 - [Q23G84_TETTS]	4.65	2	0	0	20
Q23DI7	TTHERM_00047040		Ubiquitin carboxy-terminal hydrolase OS=Tetrahymena thermophila (strain SB210) OX=312017 GN=TTHERM_00047040 PE=4 SV=2 - [Q23DI7_TETTS]	0.64	2	0	0	20
I7LV04	TTHERM_00190740		Transmembrane protein, putative OS=Tetrahymena thermophila (strain SB210) OX=312017 GN=TTHERM_00190740 PE=4 SV=1 - [I7LV04_TETTS]	18.36	2	0	0	20
Q22A13	TTHERM_01298520		Intraflagellar transporter-like protein OS=Tetrahymena thermophila (strain SB210) OX=312017 GN=TTHERM_01298520 PE=3 SV=3 - [Q22A13_TETTS]	6.44	2	0	0	20
Q233B2	TTHERM_00394410		Dpy-30 motif protein OS=Tetrahymena thermophila (strain SB210) OX=312017 GN=TTHERM_00394410 PE=3 SV=1 - [Q233B2_TETTS]	3.5	2	0	0	20
Q24DG1	TTHERM_01232260		PHD-finger protein OS=Tetrahymena thermophila (strain SB210) OX=312017 GN=TTHERM_01232260 PE=4 SV=2 - [Q24DG1_TETTS]	0.64	2	0	0	20
I7M246	TTHERM_00290880		Ubiquitin-conjugating enzyme E2 OS=Tetrahymena thermophila (strain SB210) OX=312017 GN=TTHERM_00290880 PE=4 SV=1 - [I7M246_TETTS]	20.41	2	0	0	20
W7XJU4	TTHERM_000161459		Glutathione S-transferase, amine-terminal domain protein OS=Tetrahymena thermophila (strain SB210) OX=312017 GN=TTHERM_000161459 PE=4 SV=1 - [W7XJU4_TETTS]	6.55	2	0	0	20
Q22Z40	TTHERM_00113310		RNA polymerase II-binding domain protein OS=Tetrahymena thermophila (strain SB210) OX=312017 GN=TTHERM_00113310 PE=4 SV=3 - [Q22Z40_TETTS]	6.16	2	0	0	20
I7LUY9	TTHERM_00188980		KdD6, putative OS=Tetrahymena thermophila (strain SB210) OX=312017 GN=TTHERM_00188980 PE=4 SV=1 - [I7LUY9_TETTS]	8.2	2	0	0	20
Q22PG0	TTHERM_00361840		Transcription factor S-II, central domain protein OS=Tetrahymena thermophila (strain SB210) OX=312017 GN=TTHERM_00361840 PE=4 SV=1 - [Q22PG0_TETTS]	4.18	2	0	0	20
C0NA18	TTHERM_01109949		EF hand protein, putative OS=Tetrahymena thermophila (strain SB210) OX=312017 GN=TTHERM_01109949 PE=4 SV=1 - [C0NA18_TETTS]	3.48	2	0	0	20
Q240R2	TTHERM_00624710		EF hand protein OS=Tetrahymena thermophila (strain SB210) OX=312017 GN=TTHERM_00624710 PE=4 SV=2 - [Q240R2_TETTS]	1.76	2	0	0	20
I7MG63	TTHERM_00317000		Actin OS=Tetrahymena thermophila (strain SB210) OX=312017 GN=TTHERM_00317000 PE=3 SV=1 - [I7MG63_TETTS]	5	2	0	0	20
Q22W14	TTHERM_00161180		Replication factor C, activator 1 OS=Tetrahymena thermophila (strain SB210) OX=312017 GN=TTHERM_00161180 PE=4 SV=2 - [Q22W14_TETTS]	4.96	2	0	0	20
Q23YG3	TTHERM_01250100		Dihydrothymine dehydrogenase OS=Tetrahymena thermophila (strain SB210) OX=312017 GN=TTHERM_01250100 PE=3 SV=2 - [Q23YG3_TETTS]	2.35	2	0	0	20
Q23RV8	TTHERM_00628400		C2H2-type domain-containing protein OS=Tetrahymena thermophila (strain SB210) OX=312017 GN=TTHERM_00628400 PE=4 SV=4 - [Q23RV8_TETTS]	10.12	2	0	0	20
Q23CK7	TTHERM_00856500		Plant dual-specificity MAP kinase kinase family domain protein OS=Tetrahymena thermophila (strain SB210) OX=312017 GN=TTHERM_00856500 PE=3 SV=3 - [Q23CK7_TETTS]	4.64	2	0	0	20
W7XDW4	TTHERM_000245499		F-box protein, putative OS=Tetrahymena thermophila (strain SB210) OX=312017 GN=TTHERM_000245499 PE=4 SV=1 - [W7XDW4_TETTS]	8.39	2	0	0	20
I7LXR5	TTHERM_00780750		Replication factor C, activator 1 OS=Tetrahymena thermophila (strain SB210) OX=312017 GN=TTHERM_00780750 PE=3 SV=1 - [I7LXR5_TETTS]	5.92	2	0	0	20
Q231F8	TTHERM_00430020		Radial spokehead protein OS=Tetrahymena thermophila (strain SB210) OX=312017 GN=TTHERM_00430020 PE=4 SV=2 - [Q231F8_TETTS]	9.46	2	0	0	20
Q22CV2	TTHERM_01015890		Calmodulin-domain kinase OS=Tetrahymena thermophila (strain SB210) OX=312017 GN=TTHERM_01015890 PE=4 SV=2 - [Q22CV2_TETTS]	4.9	2	0	0	20
I7LUY8	TTHERM_00188930		Non-specific serine/threonine protein kinase OS=Tetrahymena thermophila (strain SB210) OX=312017 GN=TTHERM_00188930 PE=3 SV=2 - [I7LUY8_TETTS]	3.6	2	0	0	20
I7ML30	TTHERM_00316180		DEAD/DEAH-box helicase OS=Tetrahymena thermophila (strain SB210) OX=312017 GN=TTHERM_00316180 PE=4 SV=2 - [I7ML30_TETTS]	2.2	2	0	0	20
Q23DR5	TTHERM_00046260		O-acyltransferase OS=Tetrahymena thermophila (strain SB210) OX=312017 GN=TTHERM_00046260 PE=3 SV=2 - [Q23DR5_TETTS]	3.92	2	0	0	20
Q22VV2	TTHERM_00161820		HECT-domain (Ubiquitin-transferase) protein OS=Tetrahymena thermophila (strain SB210) OX=312017 GN=TTHERM_00161820 PE=4 SV=2 - [Q22VV2_TETTS]	0.43	2	0	0	20
I7LWQ5	TTHERM_00579000		Dpy-30 motif protein OS=Tetrahymena thermophila (strain SB210) OX=312017 GN=TTHERM_00579000 PE=3 SV=2 - [I7LWQ5_TETTS]	43.28	2	0	0	20
Q22CJ9	TTHERM_01043100		Transcription elongation factor 1 homolog OS=Tetrahymena thermophila (strain SB210) OX=312017 GN=TTHERM_01043100 PE=3 SV=1 - [Q22CJ9_TETTS]	29.36	2	0	0	20
Q22UQ2	TTHERM_00550720		Ubiquitin-conjugating enzyme OS=Tetrahymena thermophila (strain SB210) OX=312017 GN=TTHERM_00550720 PE=3 SV=1 - [Q22UQ2_TETTS]	23.18	2	0	0	20
W7XFS7	TTHERM_000549639		Sm protein F OS=Tetrahymena thermophila (strain SB210) OX=312017 GN=TTHERM_000549639 PE=3 SV=1 - [W7XFS7_TETTS]	21.52	2	0	0	20
Q23RC7	TTHERM_00388620		Normocyte-binding protein, putative OS=Tetrahymena thermophila (strain SB210) OX=312017 GN=TTHERM_00388620 PE=4 SV=3 - [Q23RC7_TETTS]	7.25	2	0	0	20
Q22DV9	TTHERM_00927000		SCAMP family protein OS=Tetrahymena thermophila (strain SB210) OX=312017 GN=TTHERM_00927000 PE=4 SV=1 - [Q22DV9_TETTS]	10.19	2	0	0	20
Q22T77	TTHERM_00185350		NEDD8-activating enzyme E1 catalytic subunit OS=Tetrahymena thermophila (strain SB210) OX=312017 GN=TTHERM_00185350 PE=3 SV=1 - [Q22T77_TETTS]	6.26	2	0	0	20
I7MKY2	TTHERM_00411520		Zinc finger C-x8-C-x5-C-x3-H type protein OS=Tetrahymena thermophila (strain SB210) OX=312017 GN=TTHERM_00411520 PE=4 SV=1 - [I7MKY2_TETTS]	6.99	2	0	0	20
Q22WK2	TTHERM_00155320		RWD domain protein OS=Tetrahymena thermophila (strain SB210) OX=312017 GN=TTHERM_00155320 PE=4 SV=1 - [Q22WK2_TETTS]	8.15	2	0	0	20
Q236B3	TTHERM_00092790		Transmembrane protein, putative OS=Tetrahymena thermophila (strain SB210) OX=312017 GN=TTHERM_00092790 PE=4 SV=3 - [Q236B3_TETTS]	9.87	2	0	0	20
Q22E93	TTHERM_00835350		Ubiquitin-like Rad60 SUMO-like protein OS=Tetrahymena thermophila (strain SB210) OX=312017 GN=TTHERM_00835350 PE=4 SV=2 - [Q22E93_TETTS]	4.61	2	0	0	20
I7M790	TTHERM_00140890		Patatin family phospholipase OS=Tetrahymena thermophila (strain SB210) OX=312017 GN=TTHERM_00140890 PE=4 SV=2 - [I7M790_TETTS]	7.18	2	0	0	20
A4VDY4	TTHERM_00077599		Zinc-binding alcohol dehydrogenase family protein OS=Tetrahymena thermophila (strain SB210) OX=312017 GN=TTHERM_00077599 PE=4 SV=1 - [A4VDY4_TETTS]	6.85	2	0	0	20
Q24HK8	TTHERM_01000160		Eukaryotic-type carbonate dehydratase OS=Tetrahymena thermophila (strain SB210) OX=312017 GN=TTHERM_01000160 PE=4 SV=1 - [Q24HK8_TETTS]	6.76	2	0	0	20
Q23AR5	TTHERM_00770800		Integrin alpha FG-GAP repeat protein OS=Tetrahymena thermophila (strain SB210) OX=312017 GN=TTHERM_00770800 PE=3 SV=2 - [Q23AR5_TETTS]	3.94	2	0	0	20
I7LZI4	TTHERM_00760400		Pre-mRNA-splicing factor SYF1 OS=Tetrahymena thermophila (strain SB210) OX=312017 GN=TTHERM_00760400 PE=4 SV=2 - [I7LZI4_TETTS]	2.09	2	0	0	20
I7M0W9	TTHERM_00294740		Vps16, amine-terminal region protein OS=Tetrahymena thermophila (strain SB210) OX=312017 GN=TTHERM_00294740 PE=3 SV=1 - [I7M0W9_TETTS]	1.61	2	0	0	20
I7LZU3	TTHERM_00584840		SWIRM domain protein OS=Tetrahymena thermophila (strain SB210) OX=312017 GN=TTHERM_00584840 PE=4 SV=1 - [I7LZU3_TETTS]	2.18	2	0	0	20
I7MN41	TTHERM_00527090		PBS lyase HEAT domain protein OS=Tetrahymena thermophila (strain SB210) OX=312017 GN=TTHERM_00527090 PE=4 SV=1 - [I7MN41_TETTS]	1.61	2	0	0	20
I7MGF4	TTHERM_00530680		Uncharacterized protein OS=Tetrahymena thermophila (strain SB210) OX=312017 GN=TTHERM_00530680 PE=4 SV=2 - [I7MGF4_TETTS]	1.16	2	0	0	20
Q23FG2	TTHERM_00378550		Ubiquitin carboxy-terminal hydrolase OS=Tetrahymena thermophila (strain SB210) OX=312017 GN=TTHERM_00378550 PE=4 SV=2 - [Q23FG2_TETTS]	0.62	2	0	0	20
I7M4E7	TTHERM_00332160		Thioredoxin domain protein OS=Tetrahymena thermophila (strain SB210) OX=312017 GN=TTHERM_00332160 PE=4 SV=2 - [I7M4E7_TETTS]	21.94	2	0	0	20
W7XKG2	TTHERM_000058769		Complex 1 protein, LYR family protein OS=Tetrahymena thermophila (strain SB210) OX=312017 GN=TTHERM_000058769 PE=4 SV=1 - [W7XKG2_TETTS]	26.19	2	0	0	20
I7LXY0	TTHERM_00689860		Transmembrane protein, putative OS=Tetrahymena thermophila (strain SB210) OX=312017 GN=TTHERM_00689860 PE=4 SV=1 - [I7LXY0_TETTS]	18.55	2	0	0	20
I7MLJ7	TTHERM_00727840		Synaptobrevin OS=Tetrahymena thermophila (strain SB210) OX=312017 GN=TTHERM_00727840 PE=3 SV=1 - [I7MLJ7_TETTS]	11.3	2	0	0	20
Q23K64	TTHERM_00194710		Ribosomal subunit protein OS=Tetrahymena thermophila (strain SB210) OX=312017 GN=TTHERM_00194710 PE=1 SV=1 - [Q23K64_TETTS]	12.75	2	0	0	20
I7LV60	TTHERM_00334520		Small guanosine triphosphatase family Ras family protein OS=Tetrahymena thermophila (strain SB210) OX=312017 GN=TTHERM_00334520 PE=4 SV=1 - [I7LV60_TETTS]	11.82	2	0	0	20
Q23CU7	TTHERM_00052430		Pseudouridine synthase and archaeosine transglycosylase domain protein OS=Tetrahymena thermophila (strain SB210) OX=312017 GN=TTHERM_00052430 PE=4 SV=1 - [Q23CU7_TETTS]	10.75	2	0	0	20
Q22SU2	TTHERM_00812890		Transmembrane protein, putative OS=Tetrahymena thermophila (strain SB210) OX=312017 GN=TTHERM_00812890 PE=4 SV=1 - [Q22SU2_TETTS]	8.36	2	0	0	20
I7MGW4	TTHERM_00557840		Luc7 amine-terminal protein OS=Tetrahymena thermophila (strain SB210) OX=312017 GN=TTHERM_00557840 PE=3 SV=2 - [I7MGW4_TETTS]	7.69	2	0	0	20
I7MLR4	TTHERM_00492780		Hypoxanthine phosphoribosyltransferase OS=Tetrahymena thermophila (strain SB210) OX=312017 GN=TTHERM_00492780 PE=3 SV=1 - [I7MLR4_TETTS]	9.76	2	0	0	20
Q22EC4	TTHERM_00835040		Transmembrane protein, putative OS=Tetrahymena thermophila (strain SB210) OX=312017 GN=TTHERM_00835040 PE=4 SV=3 - [Q22EC4_TETTS]	8.55	2	0	0	20
I7M9B0	TTHERM_00147560		Proteasome subunit beta OS=Tetrahymena thermophila (strain SB210) OX=312017 GN=TTHERM_00147560 PE=3 SV=1 - [I7M9B0_TETTS]	8.38	2	0	0	20
I7M1Y6	TTHERM_00341250		Emopamil-binding protein OS=Tetrahymena thermophila (strain SB210) OX=312017 GN=TTHERM_00341250 PE=4 SV=1 - [I7M1Y6_TETTS]	8.29	2	0	0	20
I7M2F6	TTHERM_00218690		Autophagy-related protein OS=Tetrahymena thermophila (strain SB210) OX=312017 GN=TTHERM_00218690 PE=4 SV=1 - [I7M2F6_TETTS]	7.72	2	0	0	20
Q22BP4	TTHERM_01093510		Scd6-like-Sm domain protein OS=Tetrahymena thermophila (strain SB210) OX=312017 GN=TTHERM_01093510 PE=4 SV=3 - [Q22BP4_TETTS]	4.84	2	0	0	20
Q245Y6	TTHERM_00245120		Transmembrane protein, putative OS=Tetrahymena thermophila (strain SB210) OX=312017 GN=TTHERM_00245120 PE=4 SV=3 - [Q245Y6_TETTS]	4.77	2	0	0	20
Q22BM4	TTHERM_01093710		SPFH domain/band 7 family protein OS=Tetrahymena thermophila (strain SB210) OX=312017 GN=TTHERM_01093710 PE=3 SV=2 - [Q22BM4_TETTS]	6.75	2	0	0	20
I7M8Q6	TTHERM_00136390		Uncharacterized protein OS=Tetrahymena thermophila (strain SB210) OX=312017 GN=TTHERM_00136390 PE=4 SV=1 - [I7M8Q6_TETTS]	5.1	2	0	0	20
Q22XW0	TTHERM_00357110		Animal DNA methyltransferase 1 SANT/myb-like domain protein, putative OS=Tetrahymena thermophila (strain SB210) OX=312017 GN=TTHERM_00357110 PE=4 SV=2 - [Q22XW0_TETTS]	5.76	2	0	0	20
I7M9J7	TTHERM_00499560		Uncharacterized protein OS=Tetrahymena thermophila (strain SB210) OX=312017 GN=TTHERM_00499560 PE=4 SV=1 - [I7M9J7_TETTS]	4.48	2	0	0	20
I7M448	TTHERM_00684450		Pre-mRNA-splicing factor prp46 OS=Tetrahymena thermophila (strain SB210) OX=312017 GN=TTHERM_00684450 PE=4 SV=1 - [I7M448_TETTS]	3.62	2	0	0	20
I7MAI5	TTHERM_00241840		PHD-finger protein OS=Tetrahymena thermophila (strain SB210) OX=312017 GN=TTHERM_00241840 PE=4 SV=2 - [I7MAI5_TETTS]	3.1	2	0	0	20
I7M4Q4	TTHERM_00526760		Serine/Threonine kinase domain protein OS=Tetrahymena thermophila (strain SB210) OX=312017 GN=TTHERM_00526760 PE=3 SV=1 - [I7M4Q4_TETTS]	4.07	2	0	0	20
I7M6N1	TTHERM_00442650		Serine/Threonine kinase domain protein OS=Tetrahymena thermophila (strain SB210) OX=312017 GN=TTHERM_00442650 PE=3 SV=1 - [I7M6N1_TETTS]	4.01	2	0	0	20
Q22ZC9	TTHERM_00112420		Uncharacterized protein OS=Tetrahymena thermophila (strain SB210) OX=312017 GN=TTHERM_00112420 PE=4 SV=3 - [Q22ZC9_TETTS]	1.7	2	0	0	20
I7MG46	TTHERM_00316370		LRRC48 protein OS=Tetrahymena thermophila (strain SB210) OX=312017 GN=TTHERM_00316370 PE=4 SV=2 - [I7MG46_TETTS]	4	2	0	0	20
Q23QC5	TTHERM_00581610		Transmembrane protein, putative OS=Tetrahymena thermophila (strain SB210) OX=312017 GN=TTHERM_00581610 PE=4 SV=4 - [Q23QC5_TETTS]	3.85	2	0	0	20
Q22MB1	TTHERM_00037080		Transmembrane protein, putative OS=Tetrahymena thermophila (strain SB210) OX=312017 GN=TTHERM_00037080 PE=4 SV=2 - [Q22MB1_TETTS]	2.95	2	0	0	20
Q22LZ5	TTHERM_00039240		IBR domain protein OS=Tetrahymena thermophila (strain SB210) OX=312017 GN=TTHERM_00039240 PE=4 SV=3 - [Q22LZ5_TETTS]	1.04	2	0	0	20
I7MEH5	TTHERM_00189370		Transmembrane protein, putative OS=Tetrahymena thermophila (strain SB210) OX=312017 GN=TTHERM_00189370 PE=4 SV=1 - [I7MEH5_TETTS]	1.44	2	0	0	20
Q24GG1	TTHERM_00726300		Phage head-tail adaptor family protein, putative OS=Tetrahymena thermophila (strain SB210) OX=312017 GN=TTHERM_00726300 PE=3 SV=2 - [Q24GG1_TETTS]	2.04	2	0	0	20
Q24CW6	TTHERM_00713350		Transmembrane protein, putative OS=Tetrahymena thermophila (strain SB210) OX=312017 GN=TTHERM_00713350 PE=4 SV=1 - [Q24CW6_TETTS]	25.81	2	0	0	20
Q22S01	TTHERM_00011370		Transmembrane protein, putative OS=Tetrahymena thermophila (strain SB210) OX=312017 GN=TTHERM_00011370 PE=4 SV=2 - [Q22S01_TETTS]	26.32	2	0	0	20
I7M4E0	TTHERM_00329800		Guanylate kinase OS=Tetrahymena thermophila (strain SB210) OX=312017 GN=TTHERM_00329800 PE=4 SV=1 - [I7M4E0_TETTS]	21.79	2	0	0	20
W7XIG2	TTHERM_000047249		Uncharacterized protein OS=Tetrahymena thermophila (strain SB210) OX=312017 GN=TTHERM_000047249 PE=4 SV=1 - [W7XIG2_TETTS]	21.28	2	0	0	20
Q22GI0	TTHERM_00703430		Peroxisomal biogenesis factor 11 OS=Tetrahymena thermophila (strain SB210) OX=312017 GN=TTHERM_00703430 PE=4 SV=3 - [Q22GI0_TETTS]	19.13	2	0	0	20
I7MII5	TTHERM_00297170		Transmembrane protein, putative OS=Tetrahymena thermophila (strain SB210) OX=312017 GN=TTHERM_00297170 PE=4 SV=2 - [I7MII5_TETTS]	16.03	2	0	0	20
I7M490	TTHERM_00780530		Casein kinase II subunit beta OS=Tetrahymena thermophila (strain SB210) OX=312017 GN=TTHERM_00780530 PE=3 SV=2 - [I7M490_TETTS]	11.88	2	0	0	20
Q22AT9	TTHERM_01156840		Inhibitor of apoptosis-promoting Bax1 protein OS=Tetrahymena thermophila (strain SB210) OX=312017 GN=TTHERM_01156840 PE=3 SV=1 - [Q22AT9_TETTS]	13.67	2	0	0	20
I7MDD9	TTHERM_00059120		HCaRG protein OS=Tetrahymena thermophila (strain SB210) OX=312017 GN=TTHERM_00059120 PE=4 SV=1 - [I7MDD9_TETTS]	11.79	2	0	0	20
I7ML18	TTHERM_00310560		Transmembrane protein, putative OS=Tetrahymena thermophila (strain SB210) OX=312017 GN=TTHERM_00310560 PE=4 SV=1 - [I7ML18_TETTS]	11.72	2	0	0	20
I7M3T1	TTHERM_00298530		Signal recognition particle protein SRP19 OS=Tetrahymena thermophila (strain SB210) OX=312017 GN=TTHERM_00298530 PE=4 SV=1 - [I7M3T1_TETTS]	11.61	2	0	0	20
Q22A08	TTHERM_01298570		Uncharacterized protein OS=Tetrahymena thermophila (strain SB210) OX=312017 GN=TTHERM_01298570 PE=4 SV=2 - [Q22A08_TETTS]	11.34	2	0	0	20
I7MDA9	TTHERM_00549500		Calmodulin 7-2 OS=Tetrahymena thermophila (strain SB210) OX=312017 GN=TTHERM_00549500 PE=4 SV=1 - [I7MDA9_TETTS]	10.89	2	0	0	20
Q23QM7	TTHERM_00254530		Transmembrane protein, putative OS=Tetrahymena thermophila (strain SB210) OX=312017 GN=TTHERM_00254530 PE=4 SV=1 - [Q23QM7_TETTS]	10.78	2	0	0	20
Q22D14	TTHERM_01006460		Transmembrane protein, putative OS=Tetrahymena thermophila (strain SB210) OX=312017 GN=TTHERM_01006460 PE=4 SV=1 - [Q22D14_TETTS]	10.58	2	0	0	20
I7MHW4	TTHERM_00473300		Uncharacterized protein OS=Tetrahymena thermophila (strain SB210) OX=312017 GN=TTHERM_00473300 PE=4 SV=1 - [I7MHW4_TETTS]	9.96	2	0	0	20
I7LVT1	TTHERM_00590030		Periodic tryptophan protein OS=Tetrahymena thermophila (strain SB210) OX=312017 GN=TTHERM_00590030 PE=4 SV=2 - [I7LVT1_TETTS]	5.88	2	0	0	20
I7M6A2	TTHERM_00600270		Transmembrane protein, putative OS=Tetrahymena thermophila (strain SB210) OX=312017 GN=TTHERM_00600270 PE=4 SV=1 - [I7M6A2_TETTS]	9.15	2	0	0	20
Q22PC4	TTHERM_00363190		Uncharacterized protein OS=Tetrahymena thermophila (strain SB210) OX=312017 GN=TTHERM_00363190 PE=4 SV=1 - [Q22PC4_TETTS]	8.91	2	0	0	20
W7XC21	TTHERM_000865148		Dihydropteridine reductase, putative OS=Tetrahymena thermophila (strain SB210) OX=312017 GN=TTHERM_000865148 PE=4 SV=1 - [W7XC21_TETTS]	8.81	2	0	0	20
I7M7A2	TTHERM_00143530		RING-type E3 ubiquitin transferase OS=Tetrahymena thermophila (strain SB210) OX=312017 GN=TTHERM_00143530 PE=3 SV=1 - [I7M7A2_TETTS]	3.89	2	0	0	20
W7XI50	TTHERM_000128859		Uncharacterized protein OS=Tetrahymena thermophila (strain SB210) OX=312017 GN=TTHERM_000128859 PE=4 SV=1 - [W7XI50_TETTS]	4.44	2	0	0	20
Q232H5	TTHERM_00594220		Ribosome biogenesis regulatory protein OS=Tetrahymena thermophila (strain SB210) OX=312017 GN=TTHERM_00594220 PE=3 SV=1 - [Q232H5_TETTS]	8.68	2	0	0	20
I7M2X6	TTHERM_00152010		Oxidoreductase, short chain dehydrogenase/reductase family protein OS=Tetrahymena thermophila (strain SB210) OX=312017 GN=TTHERM_00152010 PE=3 SV=1 - [I7M2X6_TETTS]	7.95	2	0	0	20
Q22DD3	TTHERM_00992690		Transmembrane protein, putative OS=Tetrahymena thermophila (strain SB210) OX=312017 GN=TTHERM_00992690 PE=4 SV=2 - [Q22DD3_TETTS]	7.94	2	0	0	20
Q22Y05	TTHERM_00355660		Transmembrane protein, putative OS=Tetrahymena thermophila (strain SB210) OX=312017 GN=TTHERM_00355660 PE=4 SV=2 - [Q22Y05_TETTS]	7.86	2	0	0	20
Q236U3	TTHERM_00085050		DnaJ domain protein OS=Tetrahymena thermophila (strain SB210) OX=312017 GN=TTHERM_00085050 PE=4 SV=1 - [Q236U3_TETTS]	7.8	2	0	0	20
W7X8H5	TTHERM_001474496		Carrier protein OS=Tetrahymena thermophila (strain SB210) OX=312017 GN=TTHERM_001474496 PE=3 SV=1 - [W7X8H5_TETTS]	7.32	2	0	0	20
I7MK94	TTHERM_00279880		AdoMet-dependent proline di-methyltransferase OS=Tetrahymena thermophila (strain SB210) OX=312017 GN=TTHERM_00279880 PE=3 SV=2 - [I7MK94_TETTS]	7.25	2	0	0	20
W7X812	TTHERM_000138049		Transmembrane protein, putative OS=Tetrahymena thermophila (strain SB210) OX=312017 GN=TTHERM_000138049 PE=4 SV=1 - [W7X812_TETTS]	7.2	2	0	0	20
Q22BV4	TTHERM_01084130		66 kDa stress protein OS=Tetrahymena thermophila (strain SB210) OX=312017 GN=TTHERM_01084130 PE=4 SV=2 - [Q22BV4_TETTS]	2.92	2	0	0	20
I7MAQ3	TTHERM_00840130		Uncharacterized protein OS=Tetrahymena thermophila (strain SB210) OX=312017 GN=TTHERM_00840130 PE=4 SV=2 - [I7MAQ3_TETTS]	6.29	2	0	0	20
I7M806	TTHERM_00189450		Alpha/beta fold hydrolase OS=Tetrahymena thermophila (strain SB210) OX=312017 GN=TTHERM_00189450 PE=4 SV=1 - [I7M806_TETTS]	6.25	2	0	0	20
Q22Z01	TTHERM_00118680		ATP-binding domain ABC transporter OS=Tetrahymena thermophila (strain SB210) OX=312017 GN=TTHERM_00118680 PE=4 SV=2 - [Q22Z01_TETTS]	6.19	2	0	0	20
Q23MB8	TTHERM_00621410		Alpha-soluble NSF attachment protein OS=Tetrahymena thermophila (strain SB210) OX=312017 GN=TTHERM_00621410 PE=3 SV=2 - [Q23MB8_TETTS]	6.17	2	0	0	20
Q24CG4	TTHERM_00930770		Uncharacterized protein OS=Tetrahymena thermophila (strain SB210) OX=312017 GN=TTHERM_00930770 PE=4 SV=2 - [Q24CG4_TETTS]	6.11	2	0	0	20
I7M0N6	TTHERM_00561290		Calcium uniporter protein OS=Tetrahymena thermophila (strain SB210) OX=312017 GN=TTHERM_00561290 PE=3 SV=1 - [I7M0N6_TETTS]	6.08	2	0	0	20
I7M7S2	TTHERM_00274500		Aldo/keto reductase family oxidoreductase OS=Tetrahymena thermophila (strain SB210) OX=312017 GN=TTHERM_00274500 PE=4 SV=1 - [I7M7S2_TETTS]	6.08	2	0	0	20
I7M935	TTHERM_00411810		Cyclin-dependent kinase-like Serine/Threonine kinase family protein OS=Tetrahymena thermophila (strain SB210) OX=312017 GN=TTHERM_00411810 PE=3 SV=1 - [I7M935_TETTS]	5.97	2	0	0	20
W7XCC7	TTHERM_000452019		Transmembrane protein, putative OS=Tetrahymena thermophila (strain SB210) OX=312017 GN=TTHERM_000452019 PE=4 SV=1 - [W7XCC7_TETTS]	5.87	2	0	0	20
A4VCY8	TTHERM_00456759		Transmembrane protein, putative OS=Tetrahymena thermophila (strain SB210) OX=312017 GN=TTHERM_00456759 PE=4 SV=1 - [A4VCY8_TETTS]	5.83	2	0	0	20
W7XDU3	TTHERM_000498219		Uncharacterized protein OS=Tetrahymena thermophila (strain SB210) OX=312017 GN=TTHERM_000498219 PE=4 SV=1 - [W7XDU3_TETTS]	5.81	2	0	0	20
Q24CB3	TTHERM_00695590		Alternative oxidase OS=Tetrahymena thermophila (strain SB210) OX=312017 GN=TTHERM_00695590 PE=3 SV=1 - [Q24CB3_TETTS]	5.65	2	0	0	20
I7MG56	TTHERM_00316670		Obg family GTPase CgtA OS=Tetrahymena thermophila (strain SB210) OX=312017 GN=TTHERM_00316670 PE=3 SV=1 - [I7MG56_TETTS]	5.57	2	0	0	20
I7ML07	TTHERM_00309890		Chromatin assembly factor 1 subunit A OS=Tetrahymena thermophila (strain SB210) OX=312017 GN=TTHERM_00309890 PE=4 SV=2 - [I7ML07_TETTS]	1.85	2	0	0	20
W7XIC6	TTHERM_000794659		Calcium uniporter protein OS=Tetrahymena thermophila (strain SB210) OX=312017 GN=TTHERM_000794659 PE=3 SV=1 - [W7XIC6_TETTS]	5.23	2	0	0	20
I7M1C5	TTHERM_00128280		Uncharacterized protein OS=Tetrahymena thermophila (strain SB210) OX=312017 GN=TTHERM_00128280 PE=4 SV=2 - [I7M1C5_TETTS]	5.15	2	0	0	20
I7M061	TTHERM_00442960		Transmembrane protein, putative OS=Tetrahymena thermophila (strain SB210) OX=312017 GN=TTHERM_00442960 PE=4 SV=2 - [I7M061_TETTS]	5.02	2	0	0	20
I7LZX6	TTHERM_00530550		eIF-2B GDP-GTP exchange factor subunit epsilon OS=Tetrahymena thermophila (strain SB210) OX=312017 GN=TTHERM_00530550 PE=3 SV=2 - [I7LZX6_TETTS]	3.16	2	0	0	20
I7MD69	TTHERM_00420070		Casein kinase I OS=Tetrahymena thermophila (strain SB210) OX=312017 GN=TTHERM_00420070 PE=3 SV=1 - [I7MD69_TETTS]	4.76	2	0	0	20
I7MI26	TTHERM_00658840		ATP adenylyltransferase OS=Tetrahymena thermophila (strain SB210) OX=312017 GN=TTHERM_00658840 PE=4 SV=2 - [I7MI26_TETTS]	4.75	2	0	0	20
I7LTA6	TTHERM_00584550		ThiF family protein OS=Tetrahymena thermophila (strain SB210) OX=312017 GN=TTHERM_00584550 PE=4 SV=1 - [I7LTA6_TETTS]	4.58	2	0	0	20
I7MCK2	TTHERM_00756530		Transmembrane protein, putative OS=Tetrahymena thermophila (strain SB210) OX=312017 GN=TTHERM_00756530 PE=4 SV=1 - [I7MCK2_TETTS]	4.41	2	0	0	20
I7LZW6	TTHERM_00529970		Serine carboxypeptidase S28 family protein OS=Tetrahymena thermophila (strain SB210) OX=312017 GN=TTHERM_00529970 PE=3 SV=1 - [I7LZW6_TETTS]	4.21	2	0	0	20
I7LVM6	TTHERM_00131290		MFS transporter OS=Tetrahymena thermophila (strain SB210) OX=312017 GN=TTHERM_00131290 PE=4 SV=1 - [I7LVM6_TETTS]	3.97	2	0	0	20
I7LZY6	TTHERM_00485980		DEAD-box ATP-dependent RNA helicase OS=Tetrahymena thermophila (strain SB210) OX=312017 GN=TTHERM_00485980 PE=4 SV=2 - [I7LZY6_TETTS]	3.96	2	0	0	20
I7MD33	TTHERM_00471920		Ubiquitin carboxyl-terminal hydrolase OS=Tetrahymena thermophila (strain SB210) OX=312017 GN=TTHERM_00471920 PE=3 SV=1 - [I7MD33_TETTS]	3.96	2	0	0	20
I7M274	TTHERM_00136290		Threonylcarbamoyladenosine tRNA methylthiotransferase OS=Tetrahymena thermophila (strain SB210) OX=312017 GN=TTHERM_00136290 PE=3 SV=2 - [I7M274_TETTS]	3.92	2	0	0	20
I7MA65	TTHERM_00657460		RNA recognition motif 2 in vertebrate RNA-binding protein OS=Tetrahymena thermophila (strain SB210) OX=312017 GN=TTHERM_00657460 PE=4 SV=1 - [I7MA65_TETTS]	2.54	2	0	0	20
Q24HH3	TTHERM_01001510		Tetratricopeptide repeat protein OS=Tetrahymena thermophila (strain SB210) OX=312017 GN=TTHERM_01001510 PE=4 SV=1 - [Q24HH3_TETTS]	3.8	2	0	0	20
I7LU14	TTHERM_00540260		MFS transporter OS=Tetrahymena thermophila (strain SB210) OX=312017 GN=TTHERM_00540260 PE=4 SV=1 - [I7LU14_TETTS]	3.64	2	0	0	20
W7X8X9	TTHERM_000859349		Phosphatidylserine decarboxylase OS=Tetrahymena thermophila (strain SB210) OX=312017 GN=TTHERM_000859349 PE=4 SV=1 - [W7X8X9_TETTS]	3.64	2	0	0	20
W7WZD1	TTHERM_000497799		rRNA processing protein (EBP2), putative OS=Tetrahymena thermophila (strain SB210) OX=312017 GN=TTHERM_000497799 PE=3 SV=1 - [W7WZD1_TETTS]	3.38	2	0	0	20
I7M1K1	TTHERM_00191630		MFS transporter OS=Tetrahymena thermophila (strain SB210) OX=312017 GN=TTHERM_00191630 PE=4 SV=1 - [I7M1K1_TETTS]	3.36	2	0	0	20
I7M4E8	TTHERM_00332210		60 kDa inner membrane protein OS=Tetrahymena thermophila (strain SB210) OX=312017 GN=TTHERM_00332210 PE=3 SV=2 - [I7M4E8_TETTS]	3.33	2	0	0	20
Q229Q2	TTHERM_01347930		MFS transporter OS=Tetrahymena thermophila (strain SB210) OX=312017 GN=TTHERM_01347930 PE=3 SV=1 - [Q229Q2_TETTS]	3.29	2	0	0	20
I7MFC5	TTHERM_00586620		Uncharacterized protein OS=Tetrahymena thermophila (strain SB210) OX=312017 GN=TTHERM_00586620 PE=4 SV=1 - [I7MFC5_TETTS]	2.96	2	0	0	20
Q23DJ3	TTHERM_00046980		O-acyltransferase OS=Tetrahymena thermophila (strain SB210) OX=312017 GN=TTHERM_00046980 PE=3 SV=1 - [Q23DJ3_TETTS]	2.82	2	0	0	20
Q23G59	TTHERM_00077050		Small GTP-binding domain protein OS=Tetrahymena thermophila (strain SB210) OX=312017 GN=TTHERM_00077050 PE=4 SV=2 - [Q23G59_TETTS]	2.8	2	0	0	20
I7MF94	TTHERM_00825270		GPI ethanolamine phosphate transferase 1 OS=Tetrahymena thermophila (strain SB210) OX=312017 GN=TTHERM_00825270 PE=3 SV=1 - [I7MF94_TETTS]	2.59	2	0	0	20
I7MM44	TTHERM_00456740		Kinase domain protein OS=Tetrahymena thermophila (strain SB210) OX=312017 GN=TTHERM_00456740 PE=4 SV=2 - [I7MM44_TETTS]	2.54	2	0	0	20
Q23PT9	TTHERM_00463440		AAA family ATPase OS=Tetrahymena thermophila (strain SB210) OX=312017 GN=TTHERM_00463440 PE=4 SV=1 - [Q23PT9_TETTS]	2.42	2	0	0	20
I7MHN4	TTHERM_00446150		Serine/Threonine kinase OS=Tetrahymena thermophila (strain SB210) OX=312017 GN=TTHERM_00446150 PE=4 SV=2 - [I7MHN4_TETTS]	2.41	2	0	0	20
I7MGR1	TTHERM_00471940		Component of IIS longevity pathway SMK-1 protein OS=Tetrahymena thermophila (strain SB210) OX=312017 GN=TTHERM_00471940 PE=4 SV=2 - [I7MGR1_TETTS]	2.29	2	0	0	20
Q23DR6	TTHERM_00046250		Uncharacterized protein OS=Tetrahymena thermophila (strain SB210) OX=312017 GN=TTHERM_00046250 PE=4 SV=1 - [Q23DR6_TETTS]	2.12	2	0	0	20
Q23A02	TTHERM_00885740		Transmembrane protein, putative OS=Tetrahymena thermophila (strain SB210) OX=312017 GN=TTHERM_00885740 PE=4 SV=1 - [Q23A02_TETTS]	2.03	2	0	0	20
I7MF64	TTHERM_00133740		Uncharacterized protein OS=Tetrahymena thermophila (strain SB210) OX=312017 GN=TTHERM_00133740 PE=4 SV=2 - [I7MF64_TETTS]	1.93	2	0	0	20
Q232B2	TTHERM_01821940		ATPase, P-type, HAD superfamily, protein OS=Tetrahymena thermophila (strain SB210) OX=312017 GN=TTHERM_01821940 PE=4 SV=3 - [Q232B2_TETTS]	1.87	2	0	0	20
I7MIE6	TTHERM_00300360		Insulysin, insulin-degrading enzyme OS=Tetrahymena thermophila (strain SB210) OX=312017 GN=TTHERM_00300360 PE=3 SV=1 - [I7MIE6_TETTS]	1.86	2	0	0	20
I7MAI4	TTHERM_00241790		Calcium-transporting ATPase OS=Tetrahymena thermophila (strain SB210) OX=312017 GN=TTHERM_00241790 PE=3 SV=2 - [I7MAI4_TETTS]	1.77	2	0	0	20
Q22KS7	TTHERM_00312020		Uncharacterized protein OS=Tetrahymena thermophila (strain SB210) OX=312017 GN=TTHERM_00312020 PE=4 SV=2 - [Q22KS7_TETTS]	1.68	2	0	0	20
I7MIY2	TTHERM_00266690		Peptidase S45 penicillin amidase OS=Tetrahymena thermophila (strain SB210) OX=312017 GN=TTHERM_00266690 PE=3 SV=2 - [I7MIY2_TETTS]	1.6	2	0	0	20
Q23JZ2	TTHERM_00196420		Formin-like 2 domain protein OS=Tetrahymena thermophila (strain SB210) OX=312017 GN=TTHERM_00196420 PE=3 SV=2 - [Q23JZ2_TETTS]	1.57	2	0	0	20
Q23DN8	TTHERM_00046530		cGMP-dependent protein kinase OS=Tetrahymena thermophila (strain SB210) OX=312017 GN=TTHERM_00046530 PE=3 SV=2 - [Q23DN8_TETTS]	1.55	2	0	0	20
Q235C8	TTHERM_00804710		Uncharacterized protein OS=Tetrahymena thermophila (strain SB210) OX=312017 GN=TTHERM_00804710 PE=4 SV=2 - [Q235C8_TETTS]	0.67	2	0	0	20
I7MMF9	TTHERM_00467280		PHD-type domain-containing protein OS=Tetrahymena thermophila (strain SB210) OX=312017 GN=TTHERM_00467280 PE=4 SV=2 - [I7MMF9_TETTS]	1.52	2	0	0	20
Q23TF1	TTHERM_00666310		Uncharacterized protein OS=Tetrahymena thermophila (strain SB210) OX=312017 GN=TTHERM_00666310 PE=4 SV=2 - [Q23TF1_TETTS]	1.49	2	0	0	20
Q23DP6	TTHERM_00046450		CD36 family protein OS=Tetrahymena thermophila (strain SB210) OX=312017 GN=TTHERM_00046450 PE=4 SV=2 - [Q23DP6_TETTS]	1.45	2	0	0	20
Q23QE6	TTHERM_01211770		Amine-terminal domain guanylate-binding protein OS=Tetrahymena thermophila (strain SB210) OX=312017 GN=TTHERM_01211770 PE=3 SV=2 - [Q23QE6_TETTS]	1.21	2	0	0	20
I7MI32	TTHERM_00142350		Death-receptor fusion protein, putative OS=Tetrahymena thermophila (strain SB210) OX=312017 GN=TTHERM_00142350 PE=4 SV=2 - [I7MI32_TETTS]	1.05	2	0	0	20
I7MCI3	TTHERM_00760460		Nucleoporin_N domain-containing protein OS=Tetrahymena thermophila (strain SB210) OX=312017 GN=TTHERM_00760460 PE=4 SV=2 - [I7MCI3_TETTS]	0.83	2	0	0	20
Q23G41	TTHERM_00077230		DNA-directed RNA polymerase subunit beta OS=Tetrahymena thermophila (strain SB210) OX=312017 GN=TTHERM_00077230 PE=3 SV=1 - [Q23G41_TETTS]	9.54	11	0.65	1	11
Q248K4	TTHERM_01266070		Protein phosphatase 2A regulatory B subunit, B56 family protein OS=Tetrahymena thermophila (strain SB210) OX=312017 GN=TTHERM_01266070 PE=4 SV=3 - [Q248K4_TETTS]	21.96	11	2.14	1	11
Q23TU2	TTHERM_00912290		Dynein heavy chain 2, putative OS=Tetrahymena thermophila (strain SB210) OX=312017 GN=TTHERM_00912290 PE=4 SV=2 - [Q23TU2_TETTS]	2.14	11	0.21	1	11
I7LWM6	TTHERM_00558550		Uncharacterized protein OS=Tetrahymena thermophila (strain SB210) OX=312017 GN=TTHERM_00558550 PE=1 SV=1 - [I7LWM6_TETTS]	28.16	11	2.91	1	11
Q229D4	TTHERM_01435670		1,4-alpha-glucan branching enzyme OS=Tetrahymena thermophila (strain SB210) OX=312017 GN=TTHERM_01435670 PE=3 SV=2 - [Q229D4_TETTS]	29.44	19	2.39	2	9.5
Q22AP7	TTHERM_01179780		Casein kinase I OS=Tetrahymena thermophila (strain SB210) OX=312017 GN=TTHERM_01179780 PE=3 SV=2 - [Q22AP7_TETTS]	25.45	9	2.73	1	9
I7MKV5	TTHERM_00220600		Uncharacterized protein OS=Tetrahymena thermophila (strain SB210) OX=312017 GN=TTHERM_00220600 PE=1 SV=1 - [I7MKV5_TETTS]	22.13	9	3.45	1	9
Q24FP1	TTHERM_01071490		Serine/Threonine kinase domain protein OS=Tetrahymena thermophila (strain SB210) OX=312017 GN=TTHERM_01071490 PE=4 SV=1 - [Q24FP1_TETTS]	19.07	9	1.78	1	9
I7M0A6	TTHERM_00548140		Karyopherin, putative OS=Tetrahymena thermophila (strain SB210) OX=312017 GN=TTHERM_00548140 PE=4 SV=2 - [I7M0A6_TETTS]	8.1	9	1.1	1	9
Q22TC0	TTHERM_00180960		Transmembrane protein, putative OS=Tetrahymena thermophila (strain SB210) OX=312017 GN=TTHERM_00180960 PE=4 SV=2 - [Q22TC0_TETTS]	9.1	8	1.16	1	8
Q23WS8	TTHERM_00777270		Uncharacterized protein OS=Tetrahymena thermophila (strain SB210) OX=312017 GN=TTHERM_00777270 PE=4 SV=1 - [Q23WS8_TETTS]	30.55	8	2.89	1	8
Q22CR9	TTHERM_01016220		Importin subunit alpha OS=Tetrahymena thermophila (strain SB210) OX=312017 GN=TTHERM_01016220 PE=3 SV=1 - [Q22CR9_TETTS]	17.11	8	1.9	1	8
I7LUE5	TTHERM_00295120		Vacuolar protein sorting-associated protein 35 OS=Tetrahymena thermophila (strain SB210) OX=312017 GN=TTHERM_00295120 PE=3 SV=2 - [I7LUE5_TETTS]	9.56	8	1.16	1	8
Q24I07	TTHERM_00571670		Uncharacterized protein OS=Tetrahymena thermophila (strain SB210) OX=312017 GN=TTHERM_00571670 PE=1 SV=2 - [Q24I07_TETTS]	32.35	8	4.41	1	8
Q22ZA6	TTHERM_00112650		Carrier protein OS=Tetrahymena thermophila (strain SB210) OX=312017 GN=TTHERM_00112650 PE=3 SV=1 - [Q22ZA6_TETTS]	20.61	8	3.94	1	8
I7M1Y9	TTHERM_00343440		YTH domain-containing protein OS=Tetrahymena thermophila (strain SB210) OX=312017 GN=TTHERM_00343440 PE=4 SV=1 - [I7M1Y9_TETTS]	22.55	8	3.18	1	8
Q23DR0	TTHERM_00046310		Dynein heavy chain, cytoplasmic protein OS=Tetrahymena thermophila (strain SB210) OX=312017 GN=TTHERM_00046310 PE=4 SV=2 - [Q23DR0_TETTS]	6.97	30	0.97	4	7.5
I7M9Y8	TTHERM_00444500		HEAT repeat protein OS=Tetrahymena thermophila (strain SB210) OX=312017 GN=TTHERM_00444500 PE=3 SV=1 - [I7M9Y8_TETTS]	9.86	21	1.03	3	7
Q23PU1	TTHERM_00463420		V-type proton ATPase subunit a OS=Tetrahymena thermophila (strain SB210) OX=312017 GN=TTHERM_00463420 PE=3 SV=1 - [Q23PU1_TETTS]	10.24	7	1.28	1	7
Q24I95	TTHERM_01035650		EF-hand pair protein OS=Tetrahymena thermophila (strain SB210) OX=312017 GN=TTHERM_01035650 PE=4 SV=1 - [Q24I95_TETTS]	37.8	7	5.26	1	7
I7MD81	TTHERM_00420680		Glutamyl-tRNA synthetase OS=Tetrahymena thermophila (strain SB210) OX=312017 GN=TTHERM_00420680 PE=3 SV=2 - [I7MD81_TETTS]	13.08	7	2.15	1	7
Q23R00	TTHERM_00997610		Tryptophanyl-tRNA synthetase OS=Tetrahymena thermophila (strain SB210) OX=312017 GN=TTHERM_00997610 PE=3 SV=2 - [Q23R00_TETTS]	19.94	7	3.18	1	7
Q23DG3	TTHERM_00047280		Uncharacterized protein OS=Tetrahymena thermophila (strain SB210) OX=312017 GN=TTHERM_00047280 PE=1 SV=2 - [Q23DG3_TETTS]	34.08	7	6.37	1	7
Q23KJ4	TTHERM_00193410		Glycine hydroxymethyltransferase OS=Tetrahymena thermophila (strain SB210) OX=312017 GN=TTHERM_00193410 PE=3 SV=3 - [Q23KJ4_TETTS]	15.23	7	1.44	1	7
Q23YB5	TTHERM_00899480		Serine/Threonine kinase domain protein OS=Tetrahymena thermophila (strain SB210) OX=312017 GN=TTHERM_00899480 PE=4 SV=2 - [Q23YB5_TETTS]	9.68	7	1.49	1	7
I7LUF8	TTHERM_00295790		Emp24/gp25L/p24 family protein OS=Tetrahymena thermophila (strain SB210) OX=312017 GN=TTHERM_00295790 PE=3 SV=1 - [I7LUF8_TETTS]	21.83	7	3.87	1	7
Q23FT4	TTHERM_00079300		Pre-mRNA-processing-splicing factor 8 OS=Tetrahymena thermophila (strain SB210) OX=312017 GN=TTHERM_00079300 PE=4 SV=2 - [Q23FT4_TETTS]	6.08	14	0.72	2	7
Q22SC4	TTHERM_00006120		Uncharacterized protein OS=Tetrahymena thermophila (strain SB210) OX=312017 GN=TTHERM_00006120 PE=4 SV=2 - [Q22SC4_TETTS]	42.96	7	8.15	1	7
I7MM56	TTHERM_00459390		CTP synthase OS=Tetrahymena thermophila (strain SB210) OX=312017 GN=TTHERM_00459390 PE=3 SV=1 - [I7MM56_TETTS]	12.83	7	1.32	1	7
Q22A26	TTHERM_01289150		Elongation factor Tu GTP-binding domain protein OS=Tetrahymena thermophila (strain SB210) OX=312017 GN=TTHERM_01289150 PE=4 SV=2 - [Q22A26_TETTS]	20.58	14	3.19	2	7
I7MCI0	TTHERM_00760310		Papain family cysteine protease OS=Tetrahymena thermophila (strain SB210) OX=312017 GN=TTHERM_00760310 PE=3 SV=1 - [I7MCI0_TETTS]	19.64	7	4.23	1	7
Q22L23	TTHERM_01013300		NADPHcytochrome P450 family reductase OS=Tetrahymena thermophila (strain SB210) OX=312017 GN=TTHERM_01013300 PE=4 SV=2 - [Q22L23_TETTS]	10.81	7	1.37	1	7
I7LZM7	TTHERM_00716010		Transmembrane protein, putative OS=Tetrahymena thermophila (strain SB210) OX=312017 GN=TTHERM_00716010 PE=4 SV=1 - [I7LZM7_TETTS]	22.31	7	2.1	1	7
Q24D68	TTHERM_01104910		Pyridine nucleotide-disulfide oxidoreductase family protein OS=Tetrahymena thermophila (strain SB210) OX=312017 GN=TTHERM_01104910 PE=4 SV=2 - [Q24D68_TETTS]	10.58	7	1.88	1	7
Q234P9	TTHERM_00101500		Lon-related ATP-dependent protease, putative OS=Tetrahymena thermophila (strain SB210) OX=312017 GN=TTHERM_00101500 PE=3 SV=1 - [Q234P9_TETTS]	6.54	7	1.07	1	7
I7LTP6	TTHERM_00420290		Uncharacterized protein OS=Tetrahymena thermophila (strain SB210) OX=312017 GN=TTHERM_00420290 PE=1 SV=2 - [I7LTP6_TETTS]	33.16	27	4.72	4	6.75
Q22RI9	TTHERM_00015980		Choline-phosphate cytidylyltransferase OS=Tetrahymena thermophila (strain SB210) OX=312017 GN=TTHERM_00015980 PE=4 SV=1 - [Q22RI9_TETTS]	34.58	13	5.51	2	6.5
I7LVR5	TTHERM_00138370		Ubiquitin-like modifier-activating enzyme OS=Tetrahymena thermophila (strain SB210) OX=312017 GN=TTHERM_00138370 PE=4 SV=1 - [I7LVR5_TETTS]	20.45	12	2.99	2	6
I7M447	TTHERM_00469380		DEAD/DEAH-box helicase OS=Tetrahymena thermophila (strain SB210) OX=312017 GN=TTHERM_00469380 PE=4 SV=2 - [I7M447_TETTS]	25.09	18	6.01	3	6
Q24I68	TTHERM_00569060		Adenylyl cyclase-associated protein OS=Tetrahymena thermophila (strain SB210) OX=312017 GN=TTHERM_00569060 PE=3 SV=2 - [Q24I68_TETTS]	5.91	6	0.97	1	6
Q23DE2	TTHERM_00047490		MORN motif protein OS=Tetrahymena thermophila (strain SB210) OX=312017 GN=TTHERM_00047490 PE=4 SV=3 - [Q23DE2_TETTS]	16.34	6	2.68	1	6
Q23BQ2	TTHERM_00227800		Adenylate kinase family protein OS=Tetrahymena thermophila (strain SB210) OX=312017 GN=TTHERM_00227800 PE=3 SV=2 - [Q23BQ2_TETTS]	16.28	6	2.52	1	6
I7M882	TTHERM_00338320		Transmembrane protein, putative OS=Tetrahymena thermophila (strain SB210) OX=312017 GN=TTHERM_00338320 PE=4 SV=1 - [I7M882_TETTS]	34.48	6	10.34	1	6
I7LTA1	TTHERM_00600650		Lycopene biosynthesis-enhancing protein OS=Tetrahymena thermophila (strain SB210) OX=312017 GN=TTHERM_00600650 PE=4 SV=1 - [I7LTA1_TETTS]	25.45	6	2.42	1	6
I7MLZ0	TTHERM_00473110		Alanine-tRNA ligase, putative OS=Tetrahymena thermophila (strain SB210) OX=312017 GN=TTHERM_00473110 PE=4 SV=1 - [I7MLZ0_TETTS]	27.67	6	5.14	1	6
I7LU33	TTHERM_00372460		Phospholipid-transporting ATPase OS=Tetrahymena thermophila (strain SB210) OX=312017 GN=TTHERM_00372460 PE=3 SV=1 - [I7LU33_TETTS]	6.78	6	1.21	1	6
Q23W19	TTHERM_00794120		Uncharacterized protein OS=Tetrahymena thermophila (strain SB210) OX=312017 GN=TTHERM_00794120 PE=4 SV=2 - [Q23W19_TETTS]	43.8	6	6.61	1	6
I7LWJ9	TTHERM_00502190		ADP-ribosylation factor family protein OS=Tetrahymena thermophila (strain SB210) OX=312017 GN=TTHERM_00502190 PE=3 SV=2 - [I7LWJ9_TETTS]	8.12	6	1.85	1	6
I7LUA5	TTHERM_00145210		Zinc-binding dehydrogenase family oxidoreductase OS=Tetrahymena thermophila (strain SB210) OX=312017 GN=TTHERM_00145210 PE=4 SV=1 - [I7LUA5_TETTS]	19.5	6	3.34	1	6
Q232L5	TTHERM_00592830		NAD-dependent epimerase/dehydratase OS=Tetrahymena thermophila (strain SB210) OX=312017 GN=TTHERM_00592830 PE=4 SV=1 - [Q232L5_TETTS]	14	6	1.6	1	6
Q232X8	TTHERM_00395750		Cytochrome P450 family monooxygenase OS=Tetrahymena thermophila (strain SB210) OX=312017 GN=TTHERM_00395750 PE=3 SV=1 - [Q232X8_TETTS]	12.95	6	1.59	1	6
I7M6H4	TTHERM_00486600		Dynein-1-alpha heavy chain, flagellar inner arm I1 complex protein, putative OS=Tetrahymena thermophila (strain SB210) OX=312017 GN=TTHERM_00486600 PE=3 SV=2 - [I7M6H4_TETTS]	10.72	41	1.7	7	5.85714
I7M9J2	TTHERM_00499300		Outer arm dynein beta heavy chain OS=Tetrahymena thermophila (strain SB210) OX=312017 GN=TTHERM_00499300 PE=4 SV=1 - [I7M9J2_TETTS]	16.78	69	2.68	12	5.75
Q23RS7	TTHERM_00628710		Mannose-1-phosphate guanyltransferase beta OS=Tetrahymena thermophila (strain SB210) OX=312017 GN=TTHERM_00628710 PE=3 SV=3 - [Q23RS7_TETTS]	37.29	11	8.01	2	5.5
I7MIR8	TTHERM_00522600		Uncharacterized protein OS=Tetrahymena thermophila (strain SB210) OX=312017 GN=TTHERM_00522600 PE=4 SV=1 - [I7MIR8_TETTS]	30.13	11	4.68	2	5.5
Q231N6	TTHERM_00784530		Rab-family small GTPase OS=Tetrahymena thermophila (strain SB210) OX=312017 GN=TTHERM_00784530 PE=4 SV=3 - [Q231N6_TETTS]	49.06	11	12.26	2	5.5
Q22XV3	TTHERM_01004930		Metallopeptidase family M24 containing protein OS=Tetrahymena thermophila (strain SB210) OX=312017 GN=TTHERM_01004930 PE=3 SV=1 - [Q22XV3_TETTS]	24.05	11	5.41	2	5.5
I7MIE0	TTHERM_00295430		Uncharacterized protein OS=Tetrahymena thermophila (strain SB210) OX=312017 GN=TTHERM_00295430 PE=4 SV=1 - [I7MIE0_TETTS]	37.26	11	8.49	2	5.5
Q24BD4	TTHERM_01287980		Phosphonopyruvate decarboxylase OS=Tetrahymena thermophila (strain SB210) OX=312017 GN=TTHERM_01287980 PE=4 SV=1 - [Q24BD4_TETTS]	33.1	11	6.19	2	5.5
Q236H1	TTHERM_00089240		Intraflagellar transporter, putative OS=Tetrahymena thermophila (strain SB210) OX=312017 GN=TTHERM_00089240 PE=4 SV=2 - [Q236H1_TETTS]	8.99	16	2.14	3	5.33333
I7M6K5	TTHERM_00471530		Valyl-tRNA synthetase OS=Tetrahymena thermophila (strain SB210) OX=312017 GN=TTHERM_00471530 PE=3 SV=1 - [I7M6K5_TETTS]	9.55	10	2.03	2	5
Q239F7	TTHERM_00448570		DNA helicase OS=Tetrahymena thermophila (strain SB210) OX=312017 GN=TTHERM_00448570 PE=3 SV=1 - [Q239F7_TETTS]	11.62	10	3.03	2	5
Q22RP0	TTHERM_00013480		Importin N-terminal domain-containing protein OS=Tetrahymena thermophila (strain SB210) OX=312017 GN=TTHERM_00013480 PE=3 SV=2 - [Q22RP0_TETTS]	10.24	10	1.53	2	5
I7LT74	TTHERM_00648910		Intraflagellar transporter-like protein OS=Tetrahymena thermophila (strain SB210) OX=312017 GN=TTHERM_00648910 PE=1 SV=2 - [I7LT74_TETTS]	11.75	5	2.53	1	5
Q22HL3	TTHERM_00636900		Porphobilinogen synthase OS=Tetrahymena thermophila (strain SB210) OX=312017 GN=TTHERM_00636900 PE=3 SV=1 - [Q22HL3_TETTS]	12.2	5	2.98	1	5
A4VCP7	TTHERM_00647339		Uncharacterized protein OS=Tetrahymena thermophila (strain SB210) OX=312017 GN=TTHERM_00647339 PE=1 SV=1 - [A4VCP7_TETTS]	23.94	25	4.7	5	5
I7LUE6	TTHERM_00295170		Thioredoxin-dependent peroxide reductase OS=Tetrahymena thermophila (strain SB210) OX=312017 GN=TTHERM_00295170 PE=4 SV=2 - [I7LUE6_TETTS]	19.01	5	3.8	1	5
Q23B15	TTHERM_00653620		V-type proton ATPase proteolipid subunit OS=Tetrahymena thermophila (strain SB210) OX=312017 GN=TTHERM_00653620 PE=3 SV=1 - [Q23B15_TETTS]	11.84	5	11.84	1	5
Q22SD5	TTHERM_00006010		Kinase domain protein OS=Tetrahymena thermophila (strain SB210) OX=312017 GN=TTHERM_00006010 PE=4 SV=2 - [Q22SD5_TETTS]	5.56	5	1.32	1	5
Q23W08	TTHERM_00794230		Small guanosine triphosphatase family Ras family protein OS=Tetrahymena thermophila (strain SB210) OX=312017 GN=TTHERM_00794230 PE=4 SV=1 - [Q23W08_TETTS]	27.92	5	5.58	1	5
Q22GF7	TTHERM_00703660		Uncharacterized protein OS=Tetrahymena thermophila (strain SB210) OX=312017 GN=TTHERM_00703660 PE=1 SV=2 - [Q22GF7_TETTS]	34.98	10	6.36	2	5
I7ML47	TTHERM_00317230		Uncharacterized protein OS=Tetrahymena thermophila (strain SB210) OX=312017 GN=TTHERM_00317230 PE=4 SV=1 - [I7ML47_TETTS]	36.11	5	5.56	1	5
Q22M14	TTHERM_00039050		Enoyl-(Acyl carrier) reductase OS=Tetrahymena thermophila (strain SB210) OX=312017 GN=TTHERM_00039050 PE=3 SV=1 - [Q22M14_TETTS]	15.08	5	4.26	1	5
I7MMY1	TTHERM_00647310		Serine/Threonine kinase domain protein OS=Tetrahymena thermophila (strain SB210) OX=312017 GN=TTHERM_00647310 PE=4 SV=1 - [I7MMY1_TETTS]	7.33	5	1.3	1	5
I7MKN2	TTHERM_00139640		Protein SEY1 homolog OS=Tetrahymena thermophila (strain SB210) OX=312017 GN=TTHERM_00139640 PE=3 SV=2 - [I7MKN2_TETTS]	30.07	20	3.84	4	5
I7MK61	TTHERM_00526930		NADH dehydrogenase [ubiquinone] iron-sulfur protein 4, mitochondrial OS=Tetrahymena thermophila (strain SB210) OX=312017 GN=TTHERM_00526930 PE=3 SV=1 - [I7MK61_TETTS]	38.92	5	3.78	1	5
Q23VX9	TTHERM_00794520		Transmembrane protein, putative OS=Tetrahymena thermophila (strain SB210) OX=312017 GN=TTHERM_00794520 PE=4 SV=1 - [Q23VX9_TETTS]	15.44	5	2.94	1	5
I7M1Y5	TTHERM_00284180		Histidine phosphatase family (Branch 2) protein OS=Tetrahymena thermophila (strain SB210) OX=312017 GN=TTHERM_00284180 PE=4 SV=1 - [I7M1Y5_TETTS]	14.49	5	1.86	1	5
Q22GV1	TTHERM_00656050		DnaJ domain protein OS=Tetrahymena thermophila (strain SB210) OX=312017 GN=TTHERM_00656050 PE=4 SV=1 - [Q22GV1_TETTS]	11.45	5	2.51	1	5
Q23AQ0	TTHERM_00771980		Tetratricopeptide repeat protein OS=Tetrahymena thermophila (strain SB210) OX=312017 GN=TTHERM_00771980 PE=3 SV=3 - [Q23AQ0_TETTS]	8.17	5	1.63	1	5
A4VDW8	TTHERM_00266669		Calcium-dependent kinase OS=Tetrahymena thermophila (strain SB210) OX=312017 GN=TTHERM_00266669 PE=4 SV=2 - [A4VDW8_TETTS]	8.09	5	1.78	1	5
Q239N3	TTHERM_01119470		Translation initiation factor IF-2 OS=Tetrahymena thermophila (strain SB210) OX=312017 GN=TTHERM_01119470 PE=3 SV=2 - [Q239N3_TETTS]	7.72	5	1.63	1	5
Q23TT4	TTHERM_00913400		Tubulin-tyrosine ligase family protein OS=Tetrahymena thermophila (strain SB210) OX=312017 GN=TTHERM_00913400 PE=4 SV=1 - [Q23TT4_TETTS]	6.6	5	1.47	1	5
Q24C80	TTHERM_00696910		E1-E2 ATPase family protein OS=Tetrahymena thermophila (strain SB210) OX=312017 GN=TTHERM_00696910 PE=3 SV=2 - [Q24C80_TETTS]	9.28	10	1.96	2	5
Q22BK0	TTHERM_01099130		Uncharacterized protein OS=Tetrahymena thermophila (strain SB210) OX=312017 GN=TTHERM_01099130 PE=4 SV=1 - [Q22BK0_TETTS]	20.88	5	3.21	1	5
I7MB11	TTHERM_00683010		Papain family cysteine protease OS=Tetrahymena thermophila (strain SB210) OX=312017 GN=TTHERM_00683010 PE=3 SV=1 - [I7MB11_TETTS]	19.06	5	3.75	1	5
I7MJ78	TTHERM_00127100		Uncharacterized protein OS=Tetrahymena thermophila (strain SB210) OX=312017 GN=TTHERM_00127100 PE=4 SV=2 - [I7MJ78_TETTS]	11.79	5	1.72	1	5
I7M692	TTHERM_00649490		Alpha/beta fold hydrolase OS=Tetrahymena thermophila (strain SB210) OX=312017 GN=TTHERM_00649490 PE=3 SV=2 - [I7M692_TETTS]	11.52	5	2.7	1	5
Q22AV1	TTHERM_01151590		Tim44 domain-containing protein OS=Tetrahymena thermophila (strain SB210) OX=312017 GN=TTHERM_01151590 PE=4 SV=2 - [Q22AV1_TETTS]	6.55	5	1.46	1	5
I7ME62	TTHERM_00518510		RNA cytidine acetyltransferase OS=Tetrahymena thermophila (strain SB210) OX=312017 GN=TTHERM_00518510 PE=3 SV=2 - [I7ME62_TETTS]	4.35	5	0.85	1	5
Q23E18	TTHERM_00673440		Uncharacterized protein OS=Tetrahymena thermophila (strain SB210) OX=312017 GN=TTHERM_00673440 PE=4 SV=2 - [Q23E18_TETTS]	4.92	5	0.87	1	5
