# Supplementary material for: RebL1 is required for macronuclear structure stability and gametogenesis in Tetrahymena thermophila
Source: Mar Life Sci Technol. 2024 Mar 26;6(2):183–97. doi: 10.1007/s42995-024-00219-z (PMC11136921; doi:10.1007/s42995-024-00219-z)
Supplement: Supplementary file 1 — Supplementary file1 (ZIP 8227 KB) [file 42995_2024_219_MOESM1_ESM.zip › 42995_2024_219_MOESM1_ESM/Table S4.xlsx]

## Sheet: Sheet1
Table S4 Mass spectrometry results of RebL1-HA in conjugating 8 h
Accession: Protein login number.
Gene identifier: Gene ID in TGD database.
Protein name: Protein names in TGD database.
Description: Protein information description.
Peptides: The number of distinct peptide sequences in the protein group.
PSM: The total number of identified peptide sequences for the protein, including those redundantly identified.
Foldchange: PSM in the RebL1-HA divided by PSM in the controls plus small factor (0.1) to prevent division by 0.
Accession	Gene ID	Protein name	Description	Coverage HA_1C8H	# PSM HA_1C8H	Coverage WT8H	# PSM WT8H	Foldchange
I7M4G6	TTHERM_00841280	Forc1	Uncharacterized protein OS=Tetrahymena thermophila (strain SB210) OX=312017 GN=TTHERM_00841280 PE=4 SV=2 - [I7M4G6_TETTS]	13.32	9	0	0	90
Q233F1	TTHERM_00392980	Sap30	Histone deacetylase complex subunit SAP30 Sin3-binding protein OS=Tetrahymena thermophila (strain SB210) OX=312017 GN=TTHERM_00392980 PE=4 SV=2 - [Q233F1_TETTS]	57.45	8	0	0	80
I7M088	TTHERM_00420920	PHD	PHD-finger protein OS=Tetrahymena thermophila (strain SB210) OX=312017 GN=TTHERM_00420920 PE=4 SV=2 - [I7M088_TETTS]	13.39	8	0	0	80
I7LVX1	TTHERM_00218390		HECT domain ubiquitin transferase OS=Tetrahymena thermophila (strain SB210) OX=312017 GN=TTHERM_00218390 PE=4 SV=2 - [I7LVX1_TETTS]	1.68	8	0	0	80
I7MEY9	TTHERM_00343570	Ino80	Chromatin-remodeling ATPase INO80 OS=Tetrahymena thermophila (strain SB210) OX=312017 GN=TTHERM_00343570 PE=3 SV=2 - [I7MEY9_TETTS]	2.46	6	0	0	60
I7MML9	TTHERM_00766460	Anqa1	Tesmin TSO1-like CXC domain protein OS=Tetrahymena thermophila (strain SB210) OX=312017 GN=TTHERM_00766460 PE=3 SV=1 - [I7MML9_TETTS]	11.9	5	0	0	50
I7M7H6	TTHERM_00398120		Small GTP-binding domain protein OS=Tetrahymena thermophila (strain SB210) OX=312017 GN=TTHERM_00398120 PE=4 SV=1 - [I7M7H6_TETTS]	1.32	4	0	0	40
Q23BX5	TTHERM_00227070	Jinn1	Uncharacterized protein OS=Tetrahymena thermophila (strain SB210) OX=312017 GN=TTHERM_00227070 PE=4 SV=4 - [Q23BX5_TETTS]	4.55	4	0	0	40
I7ML07	TTHERM_00309890	Caf1a	Chromatin assembly factor 1 subunit A OS=Tetrahymena thermophila (strain SB210) OX=312017 GN=TTHERM_00309890 PE=4 SV=2 - [I7ML07_TETTS]	4.66	4	0	0	40
I7MK06	TTHERM_00497670	Coi17	Uncharacterized protein OS=Tetrahymena thermophila (strain SB210) OX=312017 GN=TTHERM_00497670 PE=4 SV=1 - [I7MK06_TETTS]	4.42	4	0	0	40
Q23YQ3	TTHERM_01207690		Phosphoenolpyruvate carboxylase OS=Tetrahymena thermophila (strain SB210) OX=312017 GN=TTHERM_01207690 PE=4 SV=2 - [Q23YQ3_TETTS]	4.18	4	0	0	40
I7M9A9	TTHERM_00147500	Jinn2	Uncharacterized protein OS=Tetrahymena thermophila (strain SB210) OX=312017 GN=TTHERM_00147500 PE=4 SV=2 - [I7M9A9_TETTS]	5.37	3	0	0	30
I7MEK6	TTHERM_00192030		TPH domain-containing protein OS=Tetrahymena thermophila (strain SB210) OX=312017 GN=TTHERM_00192030 PE=4 SV=1 - [I7MEK6_TETTS]	5.13	3	0	0	30
Q22YX5	TTHERM_00120960		Uncharacterized protein OS=Tetrahymena thermophila (strain SB210) OX=312017 GN=TTHERM_00120960 PE=4 SV=3 - [Q22YX5_TETTS]	3.95	3	0	0	30
Q22TC3	TTHERM_00180930		Fibronectin-binding protein A, amine-terminal protein OS=Tetrahymena thermophila (strain SB210) OX=312017 GN=TTHERM_00180930 PE=3 SV=1 - [Q22TC3_TETTS]	2.89	3	0	0	30
I7MIS0	TTHERM_00522660		RING-type domain-containing protein OS=Tetrahymena thermophila (strain SB210) OX=312017 GN=TTHERM_00522660 PE=4 SV=1 - [I7MIS0_TETTS]	2.88	3	0	0	30
Q238S4	TTHERM_00450950	Sin3	Ubiquitin carboxyl-terminal hydrolase family protein OS=Tetrahymena thermophila (strain SB210) OX=312017 GN=TTHERM_00450950 PE=4 SV=2 - [Q238S4_TETTS]	31	76	2.05	3	25.3333
I7M4H6	TTHERM_00680670		PH domain protein, putative OS=Tetrahymena thermophila (strain SB210) OX=312017 GN=TTHERM_00680670 PE=4 SV=1 - [I7M4H6_TETTS]	21.43	2	0	0	20
Q22XS0	TTHERM_01005260		D-beta-hydroxybutyrate dehydrogenase OS=Tetrahymena thermophila (strain SB210) OX=312017 GN=TTHERM_01005260 PE=4 SV=1 - [Q22XS0_TETTS]	6.08	2	0	0	20
Q24FR8	TTHERM_01344720		Ankyrin domain protein OS=Tetrahymena thermophila (strain SB210) OX=312017 GN=TTHERM_01344720 PE=4 SV=2 - [Q24FR8_TETTS]	3.24	2	0	0	20
Q24FC1	TTHERM_00865420		ATP synthase alpha subunit, nucleotide-binding domain protein OS=Tetrahymena thermophila (strain SB210) OX=312017 GN=TTHERM_00865420 PE=4 SV=1 - [Q24FC1_TETTS]	4.28	2	0	0	20
I7MGV5	TTHERM_00502720		Transmembrane protein, putative OS=Tetrahymena thermophila (strain SB210) OX=312017 GN=TTHERM_00502720 PE=4 SV=1 - [I7MGV5_TETTS]	5.75	2	0	0	20
Q23RL2	TTHERM_00384800		RNA recognition motif 1 in heterogeneous nuclear ribonucleoprotein hnRNP protein OS=Tetrahymena thermophila (strain SB210) OX=312017 GN=TTHERM_00384800 PE=4 SV=3 - [Q23RL2_TETTS]	5.67	2	0	0	20
I7ME62	TTHERM_00518510		RNA cytidine acetyltransferase OS=Tetrahymena thermophila (strain SB210) OX=312017 GN=TTHERM_00518510 PE=3 SV=2 - [I7ME62_TETTS]	1.7	2	0	0	20
I7M0A3	TTHERM_00547920		Serine/Threonine kinase domain protein OS=Tetrahymena thermophila (strain SB210) OX=312017 GN=TTHERM_00547920 PE=4 SV=1 - [I7M0A3_TETTS]	2.6	2	0	0	20
Q22GF5	TTHERM_00703680		Serine/Threonine kinase domain protein OS=Tetrahymena thermophila (strain SB210) OX=312017 GN=TTHERM_00703680 PE=4 SV=2 - [Q22GF5_TETTS]	2.06	2	0	0	20
W7X070	TTHERM_000865149		ER membrane protein complex subunit 4 OS=Tetrahymena thermophila (strain SB210) OX=312017 GN=TTHERM_000865149 PE=3 SV=1 - [W7X070_TETTS]	11.88	2	0	0	20
I7M4L9	TTHERM_00497030		Uncharacterized protein OS=Tetrahymena thermophila (strain SB210) OX=312017 GN=TTHERM_00497030 PE=4 SV=2 - [I7M4L9_TETTS]	4.2	2	0	0	20
A0A0U8UFF4	RPA2		Replication protein A 14 kDa subunit OS=Tetrahymena thermophila (strain SB210) OX=312017 GN=RPA2 PE=1 SV=1 - [RFA3_TETTS]	18.18	2	0	0	20
I7MDA9	TTHERM_00549500		Calmodulin 7-2 OS=Tetrahymena thermophila (strain SB210) OX=312017 GN=TTHERM_00549500 PE=4 SV=1 - [I7MDA9_TETTS]	10.89	2	0	0	20
I7MHW4	TTHERM_00473300		Uncharacterized protein OS=Tetrahymena thermophila (strain SB210) OX=312017 GN=TTHERM_00473300 PE=4 SV=1 - [I7MHW4_TETTS]	9.96	2	0	0	20
I7LVT1	TTHERM_00590030		Periodic tryptophan protein OS=Tetrahymena thermophila (strain SB210) OX=312017 GN=TTHERM_00590030 PE=4 SV=2 - [I7LVT1_TETTS]	3.45	2	0	0	20
I7M7A2	TTHERM_00143530		RING-type E3 ubiquitin transferase OS=Tetrahymena thermophila (strain SB210) OX=312017 GN=TTHERM_00143530 PE=3 SV=1 - [I7M7A2_TETTS]	4.86	2	0	0	20
A4VF48	TTHERM_00637498		Uncharacterized protein OS=Tetrahymena thermophila (strain SB210) OX=312017 GN=TTHERM_00637498 PE=4 SV=1 - [A4VF48_TETTS]	5.06	2	0	0	20
Q22BV4	TTHERM_01084130		66 kDa stress protein OS=Tetrahymena thermophila (strain SB210) OX=312017 GN=TTHERM_01084130 PE=4 SV=2 - [Q22BV4_TETTS]	4.06	2	0	0	20
I7LZN8	TTHERM_00691340		Zinc finger, C2H2 type family protein OS=Tetrahymena thermophila (strain SB210) OX=312017 GN=TTHERM_00691340 PE=4 SV=1 - [I7LZN8_TETTS]	4.01	2	0	0	20
I7LV03	TTHERM_00190690		DNA 3'-phosphatase OS=Tetrahymena thermophila (strain SB210) OX=312017 GN=TTHERM_00190690 PE=4 SV=2 - [I7LV03_TETTS]	5.52	2	0	0	20
Q22L38	TTHERM_01013150		DnaJ domain protein OS=Tetrahymena thermophila (strain SB210) OX=312017 GN=TTHERM_01013150 PE=4 SV=2 - [Q22L38_TETTS]	5.4	2	0	0	20
X1W3S8	TTHERM_00657430		JmjC domain protein OS=Tetrahymena thermophila (strain SB210) OX=312017 GN=TTHERM_00657430 PE=4 SV=1 - [X1W3S8_TETTS]	4.47	2	0	0	20
I7LTG8	TTHERM_00486680		MORN motif protein OS=Tetrahymena thermophila (strain SB210) OX=312017 GN=TTHERM_00486680 PE=4 SV=1 - [I7LTG8_TETTS]	4.37	2	0	0	20
W7X4G5	TTHERM_000827129		C2 domain protein OS=Tetrahymena thermophila (strain SB210) OX=312017 GN=TTHERM_000827129 PE=4 SV=1 - [W7X4G5_TETTS]	4.18	2	0	0	20
Q24BY2	TTHERM_01020880		Arsenite-resistance protein OS=Tetrahymena thermophila (strain SB210) OX=312017 GN=TTHERM_01020880 PE=4 SV=4 - [Q24BY2_TETTS]	4.09	2	0	0	20
Q22WC9	TTHERM_00158050		FHA domain protein OS=Tetrahymena thermophila (strain SB210) OX=312017 GN=TTHERM_00158050 PE=4 SV=1 - [Q22WC9_TETTS]	3.7	2	0	0	20
I7M1D6	TTHERM_00128900		Kinase domain protein OS=Tetrahymena thermophila (strain SB210) OX=312017 GN=TTHERM_00128900 PE=4 SV=2 - [I7M1D6_TETTS]	3.42	2	0	0	20
Q22Y01	TTHERM_00355700		Uncharacterized protein OS=Tetrahymena thermophila (strain SB210) OX=312017 GN=TTHERM_00355700 PE=4 SV=2 - [Q22Y01_TETTS]	3.32	2	0	0	20
W7XB96	TTHERM_000046378		Eukaryotic aspartyl protease family protein OS=Tetrahymena thermophila (strain SB210) OX=312017 GN=TTHERM_000046378 PE=3 SV=1 - [W7XB96_TETTS]	2.78	2	0	0	20
Q23AJ4	TTHERM_00424660		Flavin containing amine oxidase OS=Tetrahymena thermophila (strain SB210) OX=312017 GN=TTHERM_00424660 PE=4 SV=1 - [Q23AJ4_TETTS]	2.75	2	0	0	20
Q22Z60	TTHERM_00113110		Uncharacterized protein OS=Tetrahymena thermophila (strain SB210) OX=312017 GN=TTHERM_00113110 PE=4 SV=2 - [Q22Z60_TETTS]	2.67	2	0	0	20
A4VEG9	TTHERM_00561799		ATP-dependent DNA helicase II, 70 kDa subunit (Ku70) OS=Tetrahymena thermophila (strain SB210) OX=312017 GN=TTHERM_00561799 PE=3 SV=1 - [A4VEG9_TETTS]	2.67	2	0	0	20
I7MMB6	TTHERM_00237520		TLD protein OS=Tetrahymena thermophila (strain SB210) OX=312017 GN=TTHERM_00237520 PE=4 SV=1 - [I7MMB6_TETTS]	2.55	2	0	0	20
Q22D94	TTHERM_00998830		Uncharacterized protein OS=Tetrahymena thermophila (strain SB210) OX=312017 GN=TTHERM_00998830 PE=4 SV=1 - [Q22D94_TETTS]	2.48	2	0	0	20
Q22BJ1	TTHERM_01099220		Uncharacterized protein OS=Tetrahymena thermophila (strain SB210) OX=312017 GN=TTHERM_01099220 PE=4 SV=1 - [Q22BJ1_TETTS]	2.43	2	0	0	20
I7MCH0	TTHERM_00773400		Uncharacterized protein OS=Tetrahymena thermophila (strain SB210) OX=312017 GN=TTHERM_00773400 PE=4 SV=2 - [I7MCH0_TETTS]	2.22	2	0	0	20
Q22DN2	TTHERM_00939110		Replication factor C subunit 1 OS=Tetrahymena thermophila (strain SB210) OX=312017 GN=TTHERM_00939110 PE=3 SV=1 - [Q22DN2_TETTS]	2.14	2	0	0	20
Q24HM3	TTHERM_01055640		Uncharacterized protein OS=Tetrahymena thermophila (strain SB210) OX=312017 GN=TTHERM_01055640 PE=4 SV=2 - [Q24HM3_TETTS]	1.85	2	0	0	20
Q235C8	TTHERM_00804710		Uncharacterized protein OS=Tetrahymena thermophila (strain SB210) OX=312017 GN=TTHERM_00804710 PE=4 SV=2 - [Q235C8_TETTS]	0.85	2	0	0	20
Q229Y3	TTHERM_01309130		SET domain protein OS=Tetrahymena thermophila (strain SB210) OX=312017 GN=TTHERM_01309130 PE=4 SV=2 - [Q229Y3_TETTS]	1.1	2	0	0	20
